# Supplementary material for: Snapshots of a shrinking partner: Genome reduction in Serratia symbiotica
Source: Sci Rep. 2016 Sep 7;6:32590. doi: 10.1038/srep32590 (PMC5013485; doi:10.1038/srep32590)
Supplement: Supplementary Dataset 1 [file srep32590-s2.zip]

Archive with 12 entries (9 files):
- Data_S1/
- Data_S1/MEs_by_type/
- Data_S1/MEs_by_type/Db11_MEs.tsv
- Data_S1/MEs_by_type/SAf_MEs.tsv
- Data_S1/MEs_by_type/SAp_MEs.tsv
- Data_S1/MEs_by_type/SCt_MEs.tsv
- Data_S1/gene_diminution/
- Data_S1/gene_diminution/aceF_other_aln.fasta
- Data_S1/gene_diminution/dnaX_other_aln.fasta
- Data_S1/gene_diminution/ftsK_other_aln.fasta
- Data_S1/gene_diminution/ftsN_other_aln.fasta
- Data_S1/gene_diminution/metG_other_aln.fasta
