# Supplementary material for: Snapshots of a shrinking partner: Genome reduction in Serratia symbiotica
Source: Sci Rep. 2016 Sep 7;6:32590. doi: 10.1038/srep32590 (PMC5013485; doi:10.1038/srep32590)
Supplement: Supplementary Dataset 1 [file srep32590-s2.zip › Data_S1/MEs_by_type/Db11_MEs.tsv]

HG326223	97306	98460	TnTIR-like family
HG326223	500668	501468	IS1 family
HG326223	1284611	1285009	IS3 family
HG326223	2284560	2285402	IS3 family
HG326223	3253368	3253631	IS3 family
HG326223	4810436	4810837	IS3 family
HG326223	4976504	4976788	IS3 family
HG326223	2607751	2608617	IS4 family
HG326223	4503587	4504903	IS4 family
HG326223	3036429	3037022	IS256 family
