# Supplementary material for: Snapshots of a shrinking partner: Genome reduction in Serratia symbiotica
Source: Sci Rep. 2016 Sep 7;6:32590. doi: 10.1038/srep32590 (PMC5013485; doi:10.1038/srep32590)
Supplement: Supplementary Dataset 1 [file srep32590-s2.zip › Data_S1/MEs_by_type/SAf_MEs.tsv]

CCES01000001	168413	170188	group_II family
CCES01000001	170629	171027	group_II family
CCES01000001	172280	173143	group_II family
CCES01000001	173154	174257	group_II family
CCES01000003	262563	262694	group_II family
CCES01000008	67264	68526	group_II family
CCES01000008	136267	136521	group_II family
CCES01000008	136532	137794	group_II family
CCES01000011	59449	59637	group_II family
CCES01000011	62123	62353	group_II family
CCES01000011	87641	87799	group_II family
CCES01000011	87744	89006	group_II family
CCES01000014	18	275	group_II family
CCES01000014	577	699	group_II family
CCES01000014	893	1021	group_II family
CCES01000014	2555	3817	group_II family
CCES01000015	1429	2691	group_II family
CCES01000023	90518	90772	group_II family
CCES01000027	32384	33559	group_II family
CCES01000027	33584	34129	group_II family
CCES01000028	412747	412914	group_II family
CCES01000028	547614	547991	group_II family
CCES01000030	5393	5770	group_II family
CCES01000031	110320	111384	group_II family
CCES01000032	112876	113325	group_II family
CCES01000032	114259	114645	group_II family
CCES01000032	114952	115437	group_II family
CCES01000007	26504	26668	TnTIR-like family
CCES01000011	59789	59935	TnTIR-like family
CCES01000002	123431	123640	IS1 family
CCES01000001	167725	168267	IS1 family
CCES01000003	237472	237615	IS1 family
CCES01000006	34737	34913	IS1 family
CCES01000007	12013	12189	IS1 family
CCES01000009	3888	4196	IS1 family
CCES01000011	82905	83297	IS1 family
CCES01000017	2900	3295	IS1 family
CCES01000023	38424	38927	IS1 family
CCES01000023	85214	85411	IS1 family
CCES01000027	64276	64671	IS1 family
CCES01000031	45008	45334	IS1 family
CCES01000031	137754	138077	IS1 family
CCES01000002	37151	37453	IS3 family
CCES01000002	37498	38319	IS3 family
CCES01000002	72775	73452	IS3 family
CCES01000002	73431	73949	IS3 family
CCES01000002	82056	82265	IS3 family
CCES01000002	82229	82447	IS3 family
CCES01000002	82405	83286	IS3 family
CCES01000002	94319	95140	IS3 family
CCES01000002	95185	95487	IS3 family
CCES01000002	109265	109486	IS3 family
CCES01000002	109501	110307	IS3 family
CCES01000002	144443	144646	IS3 family
CCES01000002	145094	145303	IS3 family
CCES01000002	247135	247653	IS3 family
CCES01000002	247698	247904	IS3 family
CCES01000001	29787	30686	IS3 family
CCES01000002	315065	315412	IS3 family
CCES01000002	315439	316044	IS3 family
CCES01000001	30626	30718	IS3 family
CCES01000001	55043	55864	IS3 family
CCES01000001	55909	56211	IS3 family
CCES01000001	99505	100326	IS3 family
CCES01000001	100371	100673	IS3 family
CCES01000001	171084	171386	IS3 family
CCES01000001	171431	172252	IS3 family
CCES01000001	204135	204194	IS3 family
CCES01000001	204225	204371	IS3 family
CCES01000001	205157	205978	IS3 family
CCES01000001	206023	206325	IS3 family
CCES01000003	65253	65555	IS3 family
CCES01000003	65600	66421	IS3 family
CCES01000003	88161	88463	IS3 family
CCES01000003	88508	89329	IS3 family
CCES01000003	89227	89385	IS3 family
CCES01000003	213220	214041	IS3 family
CCES01000003	214086	214388	IS3 family
CCES01000003	261967	262398	IS3 family
CCES01000004	59115	59279	IS3 family
CCES01000004	59645	60109	IS3 family
CCES01000005	11395	12012	IS3 family
CCES01000005	12215	12406	IS3 family
CCES01000005	12549	12947	IS3 family
CCES01000006	6808	7671	IS3 family
CCES01000006	7686	7808	IS3 family
CCES01000006	19316	19777	IS3 family
CCES01000006	59603	60424	IS3 family
CCES01000006	60469	60771	IS3 family
CCES01000006	60818	61348	IS3 family
CCES01000006	61177	61467	IS3 family
CCES01000007	10766	11068	IS3 family
CCES01000007	11113	11934	IS3 family
CCES01000008	40946	41767	IS3 family
CCES01000008	41812	42114	IS3 family
CCES01000008	77334	78011	IS3 family
CCES01000008	77990	78508	IS3 family
CCES01000008	90308	90472	IS3 family
CCES01000008	90838	91497	IS3 family
CCES01000008	92088	92405	IS3 family
CCES01000008	92588	92791	IS3 family
CCES01000008	215392	215475	IS3 family
CCES01000008	253826	254017	IS3 family
CCES01000008	254014	254835	IS3 family
CCES01000008	254880	255182	IS3 family
CCES01000010	16967	17890	IS3 family
CCES01000010	38345	38647	IS3 family
CCES01000010	38692	39513	IS3 family
CCES01000011	54032	54853	IS3 family
CCES01000011	54898	55200	IS3 family
CCES01000011	76968	77270	IS3 family
CCES01000011	102526	102828	IS3 family
CCES01000011	102873	103694	IS3 family
CCES01000012	95942	96109	IS3 family
CCES01000012	114605	114823	IS3 family
CCES01000012	198454	198999	IS3 family
CCES01000012	264099	264323	IS3 family
CCES01000014	56331	57152	IS3 family
CCES01000014	57197	57499	IS3 family
CCES01000015	12154	12456	IS3 family
CCES01000015	13220	14770	IS3 family
CCES01000018	2817	3119	IS3 family
CCES01000018	3164	3985	IS3 family
CCES01000018	3883	4242	IS3 family
CCES01000023	38937	39020	IS3 family
CCES01000023	51975	52112	IS3 family
CCES01000023	80429	80731	IS3 family
CCES01000023	80758	81597	IS3 family
CCES01000023	106341	106643	IS3 family
CCES01000023	127475	127810	IS3 family
CCES01000023	128574	128876	IS3 family
CCES01000027	23283	24380	IS3 family
CCES01000027	34236	34538	IS3 family
CCES01000027	34583	35404	IS3 family
CCES01000027	56367	56669	IS3 family
CCES01000027	56714	57535	IS3 family
CCES01000027	59683	59958	IS3 family
CCES01000028	8081	8383	IS3 family
CCES01000028	8428	9249	IS3 family
CCES01000028	49459	49761	IS3 family
CCES01000028	49806	50627	IS3 family
CCES01000028	157788	158009	IS3 family
CCES01000028	157949	158848	IS3 family
CCES01000028	178126	178428	IS3 family
CCES01000028	218673	218921	IS3 family
CCES01000028	219158	219603	IS3 family
CCES01000028	221439	221741	IS3 family
CCES01000028	221786	222607	IS3 family
CCES01000028	522790	523092	IS3 family
CCES01000028	523137	523958	IS3 family
CCES01000029	13296	13598	IS3 family
CCES01000030	45494	45715	IS3 family
CCES01000030	45730	46116	IS3 family
CCES01000030	51617	52183	IS3 family
CCES01000030	52198	52446	IS3 family
CCES01000031	35584	36405	IS3 family
CCES01000031	36450	36752	IS3 family
CCES01000031	41160	41525	IS3 family
CCES01000031	50569	50895	IS3 family
CCES01000031	50793	51614	IS3 family
CCES01000031	51659	51961	IS3 family
CCES01000031	136810	137112	IS3 family
CCES01000032	42721	43023	IS3 family
CCES01000032	43068	43889	IS3 family
CCES01000032	166193	167014	IS3 family
CCES01000032	167059	167361	IS3 family
CCES01000032	174425	175246	IS3 family
CCES01000032	175291	175593	IS3 family
CCES01000032	215296	215598	IS3 family
CCES01000032	215643	216464	IS3 family
CCES01000032	316750	317052	IS3 family
CCES01000028	178455	179276	IS3 family
CCES01000023	106643	107500	IS3 family
CCES01000002	47153	47560	IS4 family
CCES01000002	181523	181774	IS4 family
CCES01000003	48346	49665	IS4 family
CCES01000003	78331	79581	IS4 family
CCES01000004	26200	27519	IS4 family
CCES01000004	36072	37391	IS4 family
CCES01000006	28930	29253	IS4 family
CCES01000008	28437	29759	IS4 family
CCES01000008	113461	114759	IS4 family
CCES01000011	60708	62027	IS4 family
CCES01000012	293365	294684	IS4 family
CCES01000023	60390	61709	IS4 family
CCES01000023	152175	153494	IS4 family
CCES01000027	13465	14647	IS4 family
CCES01000027	30522	31106	IS4 family
CCES01000028	21326	22644	IS4 family
CCES01000028	89340	90659	IS4 family
CCES01000028	110280	111599	IS4 family
CCES01000028	279121	279660	IS4 family
CCES01000028	279624	280289	IS4 family
CCES01000028	324966	326285	IS4 family
CCES01000028	326925	328244	IS4 family
CCES01000028	526277	527596	IS4 family
CCES01000031	13357	14004	IS4 family
CCES01000031	13994	14290	IS4 family
CCES01000032	147142	148461	IS4 family
CCES01000001	54800	54955	IS5 family
CCES01000007	13603	14013	IS5 family
CCES01000007	26791	27969	IS5 family
CCES01000011	49672	50427	IS5 family
CCES01000011	60103	60165	IS5 family
CCES01000023	70893	71111	IS5 family
CCES01000023	90306	90446	IS5 family
CCES01000028	213455	213697	IS5 family
CCES01000028	260854	260991	IS5 family
CCES01000008	48430	48546	IS6 family
CCES01000010	17959	18633	IS6 family
CCES01000011	83636	84187	IS6 family
CCES01000014	18178	18759	IS6 family
CCES01000027	9044	9340	IS6 family
CCES01000032	169655	169816	IS6 family
CCES01000032	169825	170358	IS6 family
CCES01000011	83324	83596	IS21 family
CCES01000012	84891	84980	IS21 family
CCES01000017	2601	2873	IS21 family
CCES01000023	67328	67417	IS21 family
CCES01000023	108763	109056	IS21 family
CCES01000027	63977	64249	IS21 family
CCES01000032	119084	121462	IS21 family
CCES01000002	144768	145034	IS30 family
CCES01000002	92763	93059	IS66 family
CCES01000002	93063	93857	IS66 family
CCES01000002	93878	94258	IS66 family
CCES01000002	97268	97639	IS66 family
CCES01000001	24913	25386	IS66 family
CCES01000001	204507	204758	IS66 family
CCES01000001	204923	205153	IS66 family
CCES01000004	61587	61910	IS66 family
CCES01000012	280793	280945	IS66 family
CCES01000012	280939	281268	IS66 family
CCES01000027	8655	8894	IS66 family
CCES01000028	578527	578715	IS66 family
CCES01000032	212713	214197	IS66 family
CCES01000032	285952	287036	IS66 family
CCES01000002	143340	143741	IS110 family
CCES01000002	143729	143998	IS110 family
CCES01000002	144023	144199	IS110 family
CCES01000008	119402	119524	IS110 family
CCES01000008	119588	119800	IS110 family
CCES01000012	353182	353331	IS110 family
CCES01000032	96636	96914	IS110 family
CCES01000002	86036	86215	IS256 family
CCES01000002	86221	87243	IS256 family
CCES01000002	172330	172596	IS256 family
CCES01000002	172636	172821	IS256 family
CCES01000002	172754	172921	IS256 family
CCES01000002	201264	201413	IS256 family
CCES01000002	202391	202845	IS256 family
CCES01000002	253553	253867	IS256 family
CCES01000002	253889	254068	IS256 family
CCES01000002	254152	254394	IS256 family
CCES01000002	254403	254618	IS256 family
CCES01000002	327315	327671	IS256 family
CCES01000003	184196	184390	IS256 family
CCES01000003	184396	185031	IS256 family
CCES01000004	58181	58534	IS256 family
CCES01000006	21509	22309	IS256 family
CCES01000006	22337	22717	IS256 family
CCES01000006	50455	50604	IS256 family
CCES01000008	47187	47987	IS256 family
CCES01000008	48015	48395	IS256 family
CCES01000008	72192	72677	IS256 family
CCES01000008	79461	79604	IS256 family
CCES01000008	79693	79866	IS256 family
CCES01000008	91664	92023	IS256 family
CCES01000008	135169	135459	IS256 family
CCES01000008	135351	135542	IS256 family
CCES01000008	135571	135747	IS256 family
CCES01000009	23503	23700	IS256 family
CCES01000009	23748	24524	IS256 family
CCES01000010	9613	10020	IS256 family
CCES01000010	78128	79132	IS256 family
CCES01000012	69348	69548	IS256 family
CCES01000012	69602	69844	IS256 family
CCES01000012	207952	208077	IS256 family
CCES01000012	279823	280245	IS256 family
CCES01000012	280154	280444	IS256 family
CCES01000012	314306	314680	IS256 family
CCES01000012	348463	348642	IS256 family
CCES01000012	348648	349670	IS256 family
CCES01000023	86446	87349	IS256 family
CCES01000027	22601	22747	IS256 family
CCES01000027	44122	44199	IS256 family
CCES01000027	60018	60293	IS256 family
CCES01000028	51175	51363	IS256 family
CCES01000028	115809	116444	IS256 family
CCES01000028	441425	441583	IS256 family
CCES01000028	441486	441605	IS256 family
CCES01000028	458305	459098	IS256 family
CCES01000028	548844	549635	IS256 family
CCES01000028	549636	549770	IS256 family
CCES01000028	553138	553752	IS256 family
CCES01000030	4890	5147	IS256 family
CCES01000032	92892	93338	IS256 family
CCES01000032	93290	93793	IS256 family
CCES01000005	9169	10209	IS481 family
CCES01000006	19690	20259	IS481 family
CCES01000006	29981	30907	IS481 family
CCES01000006	49962	50102	IS481 family
CCES01000008	128109	128789	IS481 family
CCES01000008	128897	129067	IS481 family
CCES01000011	44640	44828	IS481 family
CCES01000012	172252	172506	IS481 family
CCES01000012	172516	172758	IS481 family
CCES01000014	7204	8244	IS481 family
CCES01000028	114805	115047	IS481 family
CCES01000028	115099	115779	IS481 family
CCES01000030	46714	47091	IS481 family
CCES01000030	47437	47628	IS481 family
CCES01000031	111468	112508	IS481 family
CCES01000032	173970	174428	IS481 family
CCES01000032	175636	175902	IS481 family
CCES01000032	176010	176180	IS481 family
CCES01000032	312761	313084	IS481 family
CCES01000002	119595	119783	IS630 family
CCES01000011	68921	69097	IS1182 family
CCES01000032	100706	100849	ISAs1 family
CCES01000032	101094	101495	ISAs1 family
CCES01000006	22729	22938	ISL3 family
CCES01000032	93831	94400	ISL3 family
CCES01000011	104929	105852	ISNCY family
CCES01000012	349727	350011	ISNCY family
CCES01000014	17029	17934	ISNCY family
CCES01000027	43033	43968	ISNCY family
CCES01000027	48572	49507	ISNCY family
CCES01000030	75785	76732	ISNCY family
CCES01000002	122965	123108	Tn3 family
CCES01000001	21683	22556	Tn3 family
CCES01000003	161933	162514	Tn3 family
CCES01000003	162633	163847	Tn3 family
CCES01000011	89570	92599	Tn3 family
CCES01000012	360790	361386	Tn3 family
