# Supplementary material for: Snapshots of a shrinking partner: Genome reduction in Serratia symbiotica
Source: Sci Rep. 2016 Sep 7;6:32590. doi: 10.1038/srep32590 (PMC5013485; doi:10.1038/srep32590)
Supplement: Supplementary Dataset 1 [file srep32590-s2.zip › Data_S1/MEs_by_type/SAp_MEs.tsv]

GL636112	142940	144031	group_II family
GL636121	25907	27820	group_II family
GL636220	302	806	TnTIR-like family
GL636100	168137	168697	TnTIR-like family
GL636100	194093	194184	TnTIR-like family
GL636103	2852	4177	TnTIR-like family
GL636106	4895	6055	TnTIR-like family
GL636106	28661	28972	TnTIR-like family
GL636113	7050	7159	TnTIR-like family
GL636118	24290	26134	TnTIR-like family
GL636118	29746	29994	TnTIR-like family
GL636119	20542	20856	TnTIR-like family
GL636122	31415	32458	TnTIR-like family
GL636126	173630	174556	TnTIR-like family
GL636126	381079	381210	TnTIR-like family
GL636198	427	799	IS1 family
GL636314	1	212	IS1 family
GL636105	37371	37580	IS1 family
GL636117	85941	86264	IS1 family
GL636117	204800	205072	IS1 family
GL636121	9181	10737	IS1 family
GL636126	301729	302115	IS1 family
GL636126	407745	408767	IS1 family
GL636147	107	253	IS3 family
GL636245	213	353	IS3 family
GL636307	167	311	IS3 family
GL636315	1	225	IS3 family
GL636366	1	157	IS3 family
GL636427	260	598	IS3 family
GL636429	100	306	IS3 family
GL636446	1	538	IS3 family
GL636472	1	150	IS3 family
GL636098	10266	10598	IS3 family
GL636100	76754	76873	IS3 family
GL636101	23243	24580	IS3 family
GL636102	20794	21105	IS3 family
GL636102	21102	22070	IS3 family
GL636105	129057	129939	IS3 family
GL636105	129897	130175	IS3 family
GL636105	130225	131220	IS3 family
GL636106	4530	4721	IS3 family
GL636106	78089	78285	IS3 family
GL636107	62359	62781	IS3 family
GL636107	132719	132925	IS3 family
GL636107	132970	133398	IS3 family
GL636109	29663	30124	IS3 family
GL636112	88966	89337	IS3 family
GL636112	93557	93673	IS3 family
GL636115	28821	29276	IS3 family
GL636115	29587	30000	IS3 family
GL636117	184039	184248	IS3 family
GL636117	217401	217497	IS3 family
GL636117	228916	230238	IS3 family
GL636120	41734	41863	IS3 family
GL636121	16201	16629	IS3 family
GL636121	28064	28438	IS3 family
GL636121	75414	75716	IS3 family
GL636126	342403	342549	IS3 family
GL636101	85658	86826	IS4 family
GL636107	196721	197374	IS4 family
GL636117	45844	47055	IS4 family
GL636121	103230	103721	IS4 family
GL636122	67859	68338	IS4 family
GL636126	327810	328025	IS4 family
GL636126	328360	328725	IS4 family
GL636099	4591	5516	IS5 family
GL636103	1842	2809	IS5 family
GL636109	44140	45318	IS5 family
GL636117	125787	125888	IS5 family
GL636117	125930	126781	IS5 family
GL636117	237342	237671	IS5 family
GL636121	80742	80987	IS5 family
GL636126	9238	9456	IS5 family
GL636329	2	297	IS6 family
GL636100	118156	118425	IS6 family
GL636124	85638	88016	IS21 family
GL636117	182434	183747	IS30 family
GL636142	302	574	IS66 family
GL636163	1	488	IS66 family
GL636239	1	332	IS66 family
GL636410	72	240	IS66 family
GL636439	1	202	IS66 family
GL636444	3	551	IS66 family
GL636448	1	219	IS66 family
GL636100	74	574	IS66 family
GL636100	117767	117949	IS66 family
GL636107	36879	38231	IS66 family
GL636112	262	1185	IS66 family
GL636112	1152	1373	IS66 family
GL636112	1334	3910	IS66 family
GL636115	27063	27377	IS66 family
GL636122	69594	69688	IS66 family
GL636107	112234	112530	IS110 family
GL636107	112511	112636	IS110 family
GL636117	184544	185005	IS110 family
GL636117	184950	185303	IS110 family
GL636244	1	395	IS256 family
GL636304	1	311	IS256 family
GL636398	192	439	IS256 family
GL636405	1	400	IS256 family
GL636418	1	443	IS256 family
GL636465	201	318	IS256 family
GL636466	1	287	IS256 family
GL636101	25692	25880	IS256 family
GL636101	50902	52179	IS256 family
GL636102	8310	8771	IS256 family
GL636105	19702	21219	IS256 family
GL636107	21493	21735	IS256 family
GL636107	56904	57242	IS256 family
GL636107	57242	58090	IS256 family
GL636107	97020	97115	IS256 family
GL636107	177927	178028	IS256 family
GL636107	178977	179147	IS256 family
GL636111	1	713	IS256 family
GL636113	3538	3978	IS256 family
GL636115	30436	30789	IS256 family
GL636118	13410	14618	IS256 family
GL636119	1293	1466	IS256 family
GL636121	18088	19179	IS256 family
GL636121	114879	115292	IS256 family
GL636121	115494	115601	IS256 family
GL636122	74644	75135	IS256 family
GL636126	208261	208560	IS256 family
GL636126	249693	250715	IS256 family
GL636126	336839	337336	IS256 family
GL636126	337591	337797	IS256 family
GL636126	387830	389026	IS256 family
GL636186	75	339	IS481 family
GL636235	77	968	IS481 family
GL636481	1	381	IS481 family
GL636481	378	497	IS481 family
GL636107	40309	40686	IS481 family
GL636107	103421	107758	IS481 family
GL636112	39332	39442	IS630 family
GL636118	19686	20507	IS1182 family
GL636124	104127	104499	ISAs1 family
GL636112	144159	144266	ISL3 family
GL636266	765	941	ISNCY family
GL636440	1	744	ISNCY family
GL636484	56	249	ISNCY family
GL636118	26443	27246	ISNCY family
GL636126	304478	304906	ISNCY family
GL636117	205578	205859	Tn3 family
GL636118	20569	23510	Tn3 family
GL636118	23629	24213	Tn3 family
GL636121	127077	128993	Tn3 family
