# Supplementary material for: Snapshots of a shrinking partner: Genome reduction in Serratia symbiotica
Source: Sci Rep. 2016 Sep 7;6:32590. doi: 10.1038/srep32590 (PMC5013485; doi:10.1038/srep32590)
Supplement: Supplementary Dataset 1 [file srep32590-s2.zip › Data_S1/MEs_by_type/SCt_MEs.tsv]

FR904230	125073	127836	group_II family
FR904230	128715	129103	group_II family
FR904230	249203	250871	group_II family
FR904231	12441	13911	group_II family
FR904232	74785	75710	group_II family
FR904232	231966	233636	group_II family
FR904232	235054	236921	group_II family
FR904233	59772	61630	group_II family
FR904233	184150	185218	group_II family
FR904235	227016	228014	group_II family
FR904241	65992	67132	group_II family
FR904244	19938	21661	group_II family
FR904232	242840	248447	TnTIR-like family
FR904233	20459	26328	TnTIR-like family
FR904233	118397	119274	TnTIR-like family
FR904233	232245	232810	TnTIR-like family
FR904235	39484	40369	TnTIR-like family
FR904235	201253	201896	TnTIR-like family
FR904240	12940	13537	TnTIR-like family
FR904241	41642	41953	TnTIR-like family
FR904242	1	764	TnTIR-like family
FR904230	129181	129327	IS1 family
FR904230	156703	157140	IS1 family
FR904230	161111	161804	IS1 family
FR904231	147570	147809	IS1 family
FR904231	177482	177679	IS1 family
FR904231	291546	291743	IS1 family
FR904231	293242	293427	IS1 family
FR904232	62206	62352	IS1 family
FR904232	99141	99375	IS1 family
FR904233	174683	175346	IS1 family
FR904234	66155	66525	IS1 family
FR904235	233755	234441	IS1 family
FR904236	142639	142895	IS1 family
FR904242	20899	21003	IS1 family
FR904244	7801	8087	IS1 family
FR904245	8345	8599	IS1 family
FR904230	49393	49521	IS3 family
FR904230	128267	128724	IS3 family
FR904230	129654	129890	IS3 family
FR904230	161933	162336	IS3 family
FR904230	291168	292360	IS3 family
FR904231	303520	304185	IS3 family
FR904232	99435	99509	IS3 family
FR904232	137709	138554	IS3 family
FR904232	150832	152054	IS3 family
FR904233	119760	120041	IS3 family
FR904233	141043	141665	IS3 family
FR904234	13226	13438	IS3 family
FR904234	50473	51548	IS3 family
FR904234	86520	86790	IS3 family
FR904234	87100	87362	IS3 family
FR904235	262966	263121	IS3 family
FR904236	98507	98656	IS3 family
FR904237	64265	65022	IS3 family
FR904237	139323	139850	IS3 family
FR904237	145108	145635	IS3 family
FR904238	77324	77548	IS3 family
FR904238	80123	80437	IS3 family
FR904239	19164	19857	IS3 family
FR904239	19895	20356	IS3 family
FR904241	13489	14100	IS3 family
FR904241	63508	64466	IS3 family
FR904242	5318	6850	IS3 family
FR904243	58568	59107	IS3 family
FR904243	59196	59375	IS3 family
FR904244	24923	25135	IS3 family
FR904244	25177	25688	IS3 family
FR904244	25734	26253	IS3 family
FR904245	3770	3877	IS3 family
FR904245	8644	9032	IS3 family
FR904230	24345	25595	IS4 family
FR904230	176880	178189	IS4 family
FR904231	67411	68800	IS4 family
FR904231	163058	163924	IS4 family
FR904231	166086	166184	IS4 family
FR904231	190041	191364	IS4 family
FR904231	295851	296138	IS4 family
FR904232	65211	66108	IS4 family
FR904232	271237	272407	IS4 family
FR904233	1	515	IS4 family
FR904233	9549	10871	IS4 family
FR904233	91528	92853	IS4 family
FR904233	98520	99633	IS4 family
FR904233	148851	149012	IS4 family
FR904233	149187	149683	IS4 family
FR904233	200075	200587	IS4 family
FR904234	32262	32540	IS4 family
FR904234	53486	54838	IS4 family
FR904234	173209	174333	IS4 family
FR904235	29219	30544	IS4 family
FR904235	48822	49599	IS4 family
FR904235	136894	138200	IS4 family
FR904236	44511	45822	IS4 family
FR904236	63876	64684	IS4 family
FR904236	92288	93379	IS4 family
FR904236	104946	105413	IS4 family
FR904236	110479	111802	IS4 family
FR904236	118567	118868	IS4 family
FR904237	2849	3655	IS4 family
FR904237	142457	143794	IS4 family
FR904238	45322	46616	IS4 family
FR904238	60018	61342	IS4 family
FR904238	81152	81671	IS4 family
FR904240	28226	29327	IS4 family
FR904241	43151	44462	IS4 family
FR904242	48167	49365	IS4 family
FR904243	24357	25656	IS4 family
FR904243	38703	39167	IS4 family
FR904246	1	120	IS4 family
FR904246	11591	11865	IS4 family
FR904248	9	198	IS4 family
FR904230	227923	228095	IS5 family
FR904230	299426	299911	IS5 family
FR904230	313188	313940	IS5 family
FR904230	325634	326626	IS5 family
FR904230	330530	330769	IS5 family
FR904231	99450	100372	IS5 family
FR904231	146290	147212	IS5 family
FR904231	163999	164922	IS5 family
FR904231	212887	213810	IS5 family
FR904231	291799	292722	IS5 family
FR904232	24294	25234	IS5 family
FR904232	53398	54192	IS5 family
FR904232	125673	126598	IS5 family
FR904232	139221	140146	IS5 family
FR904232	243392	244315	IS5 family
FR904232	284536	285459	IS5 family
FR904232	295324	295794	IS5 family
FR904233	21098	22021	IS5 family
FR904233	61996	62742	IS5 family
FR904233	141732	142654	IS5 family
FR904234	1	366	IS5 family
FR904234	14679	15604	IS5 family
FR904234	49373	50297	IS5 family
FR904234	114813	115737	IS5 family
FR904234	119405	120330	IS5 family
FR904235	2877	3801	IS5 family
FR904235	7371	8278	IS5 family
FR904235	86709	87632	IS5 family
FR904235	132303	133232	IS5 family
FR904235	216557	217480	IS5 family
FR904235	247456	248379	IS5 family
FR904236	21162	21524	IS5 family
FR904236	21538	22472	IS5 family
FR904236	60961	61885	IS5 family
FR904237	34784	35707	IS5 family
FR904237	97020	97943	IS5 family
FR904237	98681	99448	IS5 family
FR904237	110408	111331	IS5 family
FR904238	22666	22933	IS5 family
FR904238	47716	48639	IS5 family
FR904239	2975	3882	IS5 family
FR904239	20472	21397	IS5 family
FR904240	1	276	IS5 family
FR904240	1075	1317	IS5 family
FR904240	43472	44395	IS5 family
FR904240	48658	49585	IS5 family
FR904241	6324	7247	IS5 family
FR904242	32497	33420	IS5 family
FR904243	48265	48717	IS5 family
FR904244	22131	22208	IS5 family
FR904244	22252	22631	IS5 family
FR904244	22502	22923	IS5 family
FR904246	6558	6689	IS5 family
FR904247	1	233	IS5 family
FR904248	4627	4749	IS5 family
FR904231	212687	212809	IS6 family
FR904231	221894	222019	IS6 family
FR904233	90100	90703	IS6 family
FR904235	4340	4471	IS6 family
FR904235	209409	209713	IS6 family
FR904237	32806	33289	IS6 family
FR904240	9656	9957	IS6 family
FR904230	190525	191193	IS21 family
FR904230	191303	192187	IS21 family
FR904230	193482	194000	IS21 family
FR904230	194110	194778	IS21 family
FR904230	262581	263547	IS21 family
FR904230	263547	264215	IS21 family
FR904230	303600	303689	IS21 family
FR904231	9618	10612	IS21 family
FR904231	10612	11272	IS21 family
FR904232	49515	50174	IS21 family
FR904232	50174	51168	IS21 family
FR904232	208487	209481	IS21 family
FR904232	209511	209798	IS21 family
FR904232	215014	215184	IS21 family
FR904232	215199	215728	IS21 family
FR904233	64224	65125	IS21 family
FR904233	65125	65793	IS21 family
FR904234	46578	47246	IS21 family
FR904234	47246	48211	IS21 family
FR904234	107090	108072	IS21 family
FR904234	108068	108679	IS21 family
FR904235	172775	173075	IS21 family
FR904235	173852	174846	IS21 family
FR904237	105392	106059	IS21 family
FR904237	106059	107041	IS21 family
FR904238	35524	36192	IS21 family
FR904238	36192	37159	IS21 family
FR904240	68917	68990	IS21 family
FR904241	9911	10526	IS21 family
FR904241	10526	11522	IS21 family
FR904242	38237	38905	IS21 family
FR904242	38905	39898	IS21 family
FR904243	46805	47413	IS21 family
FR904243	47413	48212	IS21 family
FR904244	26352	26685	IS21 family
FR904234	86785	87093	IS30 family
FR904230	229004	229712	IS66 family
FR904230	292474	292878	IS66 family
FR904230	292887	293238	IS66 family
FR904230	293269	294833	IS66 family
FR904231	14209	14614	IS66 family
FR904231	14623	14973	IS66 family
FR904231	15004	16568	IS66 family
FR904231	279851	280200	IS66 family
FR904231	280207	280419	IS66 family
FR904231	280419	280715	IS66 family
FR904232	103974	105185	IS66 family
FR904232	153167	153583	IS66 family
FR904232	153580	153931	IS66 family
FR904232	153962	155537	IS66 family
FR904235	24156	24302	IS66 family
FR904238	77714	77947	IS66 family
FR904238	78034	78864	IS66 family
FR904240	10083	10175	IS66 family
FR904241	4676	4927	IS66 family
FR904241	5030	5358	IS66 family
FR904230	22525	23151	IS110 family
FR904230	50856	51824	IS110 family
FR904230	102998	103964	IS110 family
FR904230	214885	215853	IS110 family
FR904230	225234	225686	IS110 family
FR904230	286635	287603	IS110 family
FR904231	420	866	IS110 family
FR904231	280960	281928	IS110 family
FR904232	51660	51818	IS110 family
FR904232	52674	52960	IS110 family
FR904232	203722	204690	IS110 family
FR904233	105085	106053	IS110 family
FR904233	216585	217553	IS110 family
FR904234	2406	3375	IS110 family
FR904234	17325	17939	IS110 family
FR904234	65915	66043	IS110 family
FR904234	85389	86243	IS110 family
FR904234	108788	108886	IS110 family
FR904234	158078	158327	IS110 family
FR904235	122154	122859	IS110 family
FR904236	45957	46925	IS110 family
FR904236	62880	63849	IS110 family
FR904237	3677	4644	IS110 family
FR904238	32702	33670	IS110 family
FR904238	81846	81973	IS110 family
FR904239	25451	26419	IS110 family
FR904239	36421	36999	IS110 family
FR904240	19213	19908	IS110 family
FR904241	27	403	IS110 family
FR904238	14278	14364	IS200/IS605 family
FR904230	48194	48899	IS256 family
FR904230	140251	141444	IS256 family
FR904230	197869	198391	IS256 family
FR904230	214403	214616	IS256 family
FR904230	223908	224479	IS256 family
FR904230	239288	239700	IS256 family
FR904230	273430	273918	IS256 family
FR904231	1436	2643	IS256 family
FR904231	257008	258203	IS256 family
FR904232	98484	98570	IS256 family
FR904232	141140	141512	IS256 family
FR904232	152221	152574	IS256 family
FR904233	140599	140943	IS256 family
FR904233	185292	185650	IS256 family
FR904234	61770	61841	IS256 family
FR904234	92725	92847	IS256 family
FR904234	131966	133155	IS256 family
FR904235	145859	146301	IS256 family
FR904235	183574	183835	IS256 family
FR904235	209842	210509	IS256 family
FR904235	249816	250437	IS256 family
FR904236	57078	58271	IS256 family
FR904236	141379	142580	IS256 family
FR904237	36387	37582	IS256 family
FR904237	70832	71176	IS256 family
FR904237	71175	72088	IS256 family
FR904237	72129	73306	IS256 family
FR904239	18023	18642	IS256 family
FR904239	24000	25164	IS256 family
FR904240	2881	4014	IS256 family
FR904240	56041	56516	IS256 family
FR904240	56855	58069	IS256 family
FR904241	8650	9818	IS256 family
FR904244	5940	7135	IS256 family
FR904230	23265	24305	IS481 family
FR904230	47499	48065	IS481 family
FR904230	62193	63233	IS481 family
FR904230	125629	126670	IS481 family
FR904230	138630	139643	IS481 family
FR904230	189175	190216	IS481 family
FR904230	200142	200348	IS481 family
FR904230	273904	274819	IS481 family
FR904230	296611	297639	IS481 family
FR904230	314320	314766	IS481 family
FR904230	337780	338818	IS481 family
FR904231	6457	6942	IS481 family
FR904231	54284	55324	IS481 family
FR904231	129065	130110	IS481 family
FR904231	149249	150094	IS481 family
FR904231	151675	152715	IS481 family
FR904231	167840	168853	IS481 family
FR904231	294691	295731	IS481 family
FR904232	1	188	IS481 family
FR904232	48279	49319	IS481 family
FR904232	54391	55425	IS481 family
FR904232	101081	102122	IS481 family
FR904232	122367	123407	IS481 family
FR904232	130845	131885	IS481 family
FR904232	136275	136605	IS481 family
FR904232	160790	161816	IS481 family
FR904232	189186	190226	IS481 family
FR904232	238515	239523	IS481 family
FR904232	242068	242752	IS481 family
FR904232	258935	259979	IS481 family
FR904232	266470	267510	IS481 family
FR904232	275300	276352	IS481 family
FR904233	14068	15110	IS481 family
FR904233	19706	20458	IS481 family
FR904233	26363	27403	IS481 family
FR904233	70624	71418	IS481 family
FR904233	106290	107329	IS481 family
FR904233	119374	119679	IS481 family
FR904233	126755	127795	IS481 family
FR904233	140056	140201	IS481 family
FR904233	142779	143819	IS481 family
FR904233	146422	147325	IS481 family
FR904233	217745	218180	IS481 family
FR904233	231144	232187	IS481 family
FR904234	5262	6299	IS481 family
FR904234	16149	17197	IS481 family
FR904234	32641	33614	IS481 family
FR904234	37909	38950	IS481 family
FR904234	108949	109989	IS481 family
FR904234	122425	123467	IS481 family
FR904234	133828	134868	IS481 family
FR904234	152387	153422	IS481 family
FR904235	54856	55894	IS481 family
FR904235	81408	82448	IS481 family
FR904235	92826	93866	IS481 family
FR904235	131033	132073	IS481 family
FR904235	138317	139358	IS481 family
FR904235	139412	140435	IS481 family
FR904235	173461	173767	IS481 family
FR904235	200204	201243	IS481 family
FR904235	208227	209267	IS481 family
FR904235	220878	221918	IS481 family
FR904235	228109	229023	IS481 family
FR904235	232542	233579	IS481 family
FR904235	273521	273779	IS481 family
FR904236	7543	8565	IS481 family
FR904236	60251	60889	IS481 family
FR904236	106274	107311	IS481 family
FR904236	115469	116509	IS481 family
FR904236	118990	120030	IS481 family
FR904236	151958	153000	IS481 family
FR904237	1	69	IS481 family
FR904237	85009	86022	IS481 family
FR904237	126784	127824	IS481 family
FR904237	143878	144918	IS481 family
FR904240	4332	5368	IS481 family
FR904240	12678	12929	IS481 family
FR904241	42013	43051	IS481 family
FR904241	67771	67882	IS481 family
FR904242	40456	40980	IS481 family
FR904243	25759	26798	IS481 family
FR904243	56728	57766	IS481 family
FR904243	60799	61820	IS481 family
FR904244	30270	31310	IS481 family
FR904244	45799	45848	IS481 family
FR904245	5400	5614	IS481 family
FR904245	5954	6989	IS481 family
FR904245	11255	12295	IS481 family
FR904246	6747	7787	IS481 family
FR904234	62008	63008	IS630 family
FR904235	93925	94482	IS630 family
FR904230	91998	93554	IS1182 family
FR904230	200670	202131	IS1182 family
FR904231	167065	167721	IS1182 family
FR904231	238922	240395	IS1182 family
FR904231	253374	254371	IS1182 family
FR904231	338892	339037	IS1182 family
FR904232	27564	28561	IS1182 family
FR904232	82775	84248	IS1182 family
FR904232	196709	198182	IS1182 family
FR904232	211351	212348	IS1182 family
FR904233	116844	118317	IS1182 family
FR904235	40416	41889	IS1182 family
FR904235	76589	78062	IS1182 family
FR904235	236114	236983	IS1182 family
FR904236	16465	17196	IS1182 family
FR904242	45354	46691	IS1182 family
FR904247	5605	5835	IS1182 family
FR904231	5808	6433	ISAs1 family
FR904231	66679	67133	ISAs1 family
FR904230	48915	49322	ISL3 family
FR904241	11687	11990	ISL3 family
FR904230	200421	200627	Tn3 family
FR904231	1	150	Tn3 family
FR904231	216552	216799	Tn3 family
FR904232	25344	25553	Tn3 family
FR904232	242840	243322	Tn3 family
FR904232	244405	246110	Tn3 family
FR904232	246152	246553	Tn3 family
FR904233	20459	21028	Tn3 family
FR904233	22111	24529	Tn3 family
FR904233	24648	25232	Tn3 family
FR904234	65664	65819	Tn3 family
FR904235	1	1323	Tn3 family
FR904235	217860	220733	Tn3 family
FR904235	225961	226935	Tn3 family
FR904235	248430	249732	Tn3 family
FR904236	120090	121235	Tn3 family
FR904236	155445	155694	Tn3 family
FR904237	125562	126356	Tn3 family
FR904239	1	208	Tn3 family
