# Supplementary material for: Snapshots of a shrinking partner: Genome reduction in Serratia symbiotica
Source: Sci Rep. 2016 Sep 7;6:32590. doi: 10.1038/srep32590 (PMC5013485; doi:10.1038/srep32590)
Supplement: Supplementary Dataset 1 [file srep32590-s2.zip › Data_S1/gene_diminution/aceF_other_aln.fasta]

>EK12_aceF	Escherichia coli str. K-12 substr. MG1655	U00096.3
MAIEIKVPDIGAD--EVEITEILVKVGDKVEAEQSLITVEGDKASMEVPSPQAGIVKEIKVSVGDKTQTGALIMIFDSADGAADAAPAQAEEKKEAAPAAAPAAAAAKDVNVPDIGSDEVEVTEILVKVGDKVEAEQSLITVEGDKASMEVPAPFAGTVKEIKVNVGDKVSTGSLIMVFEVAGEAGAAAPAAKQEAAPAAAPAPAAGVKEVNVPDIGGDEVEVTEVMVKVGDKVAAEQSLITVEGDKASMEVPAPFAGVVKELKVNVGDKVKTGSLIMIFEVEGAAPAAAPAKQEAAAPAPAAKAEAPAAAPAAKAEGKSEFAENDAYVHATPLIRRLAREFGVNLAKVKGTGRKGRILREDVQAYVKEAIKRAEA--APAATGGGIPGMLP-WPKVDFSKFGEIEEVELGRIQKISGANLSRNWVMIPHVTHFDKTDITELEAFRKQQNEE-AAKRKLDVKITPVVFIMKAVAAALEQMPRFNSSLSEDGQRLTLKKYINIGVAVDTPNGLVVPVFKDVNKKGIIELSRELMTISKKARDG-KLTAGEMQGGCFTISSIGGLG-TTHFAPIVNAPEVAILGVSKSAMEPVWNGKEFVPRLMLPISLSFDHRVIDGADGARFITIINNTLSDIRRLVM
>BCiDmi_aceF	Baumannia cicadellinicola strain B-GSS	CP011787.1
M--EIKLPDIGTD--EVEVTEILVNIGDTIEVNQSLITVEGNKASMEIPAPYSGKITKIYINIGDKVSTGSMIMKMN---------------------------------------------VDSIAIESDKKNIFSSNIETSINNDNLIKLEPIMSSSNI--------------------------------------------NIEDDITDHINNNVIQ------------------------------------------------------------------------------------------------------NNDAYIHATPLIRRIAHEFDINLANIKGTGRKGRIVRNDIKNYIKNIIHSSIC--TKSNIS---PILSV-SNNCNYSKFGDIEEVELSKIQKISSEKLQKNWTNIPHVTQFDEINITEVEKFRTQQNTK-LANKNINIKITLLVFMLKAVAKVLQELPYFNSSLSSDEKTICIKKYINIGIAIDTINGVVVPVCRNVNTKGIIELAHELTEFAKKANTG-TLTASDMQGGCFTISNLGSIGGGMTFTPIVNAPEVAILGISKSYLKAVWNDNMFTPVLMLPISLSYDHRVINGGDGVRFINLISHMITDIRNLIM
>BciGat_aceF	Baumannia cicadellinicola strain BGSS	CP008985.1
MTIQIKVPDIGLD--EVEVTEILVNIGDQVKIEQSLITVEGNKASMEIPAPFPGVVKEININVGDKISTGTIIMVFD--------------------------------------------------VEDMVSESCLNLIAVPEKTEN--IEKTEINDT--------------------------------------------------------------------------------------------------------------------------------------------------------------------ENEAYVYATPVIRNLAREFGINLANIKGTGRKGRIVREDVQTYIRHIIKYNNN--INNNN--LIPSIL---PEIDFSKFGEIEIRELGKIQKISSANLYRNWTMIPHVTQFDEANITDVEEFRQKQNIQ-IKQNYPHIKITLLSFIIKSVAQALKELPIFNSSLSVNGQQVILKKYVNIGIAVDTQNGLVVPVCHEVNKKGIIDLSREIISLSEKAHAG-KLMASDMEGGCFTISSLGGIG-GMQFTPIVNAPEVAILGVSKSYLKQVWTGKNFISLLMLPLSLSYDHRVINGADGARFIKVINNHMSNIRNLIL
>Wmorsi_aceF	Wigglesworthia glossinidia strain morsitans	CP003315.1
MNTVVKIPDIGIE--DAEVTEILVKIEDKIKKEQALITVEGDKASMQIPSPISGILKKIMVKIGDKVSTNQEIMFFE------------------------------------------------------KTDKNDKFIAKKMLKKV---EKKLLDSKHE--------------------------------------------EFKKIYASELGILNRAEIIRVSIHEENNIKINSPILIIQDCKGTRKILSTISGIVKNVQIKAGDHVDPDTLLYDIYVSKIFEKKPKNLLKTI--------------------------IQNNQIYASPLIRRIALKYNINLSHIHGSGRKGRILPTDLEKYINIYEN--N----QLSQNT--KNVQSFSEDSQYEVYGKIEIQELTKIKKVSGKNLSKNWKNIPHVTQFDQADIHELEIFRKNQNI--ILQKKNKIKITILSFVIKAVIATLKEYPQFNSSLSQDQKKIFLKKYFNIGIAVNTEQGLMVPIIFNADSKGILEISQEISNIAKKARSG-ILSNKDMKGGCFTISNLGGIG-GKEFTPIINAPEVAILGISQASIQAIWNGDTFVPKLMLPLSLSYDHRVIDGVEGAKFINFFKNLISDIRLLIL
>Wbrevi_aceF	Wigglesworthia glossinidia strain brevipalpis	BA000021.3
MSEIIKVPDIGPD--EVEVTEILVKIGDSVDIEQSLITIEGDKASMQVPSPKPGIIKEIMIKIGDKIKTNQSIILIK---------------------------------------------------------NFEKEICISSKKNK--------DSKYD--------------------------------------------KNYKEIYSADLGIINTKIIKIFFSINDYLEVNNPILIVKDFEKTKTILSPLNGTVSFINVKNKDFIKSNKLVFSLKNISSKIKSNKVILEKKLNIENKI-------------------INEN-IYSSPFVRRIASKFNIDLSKIDGSGRKGRILPEDIKNSINIDCMENK----FIDNNSKLKNVNSF-EDSKEILYGESELIEIGKIKKISGSNLYKNWISIPHVTQFEQVDISELESFRKNQNN--TL--KYKVKITILSFIIKSVFFALKEYPLFNSSLSKDKNKLILKKYFNIGIAVSTDYGLVVPVIFDVDKKGIIEISHELFNISNKARNK-KLISRDMTGGCFTISNLGGIG-GREFTPIINYPEVAILGVSQASIQPMWNGSSFSPKLMLPLSLSYDHRVIDGSEGAKFIIFLKKIISDIRLLTL
>Bkondo_aceF	Buchnera aphidicola str. Ak	CP002645.1
MDIEVKMPDIGLD--EVEVIEILVNINETVELEQGLITVEGDKTSMEIPSPISGVVKNICVKVGEKIKTSSLIMVFK-------------------------------------------------------VKDATSCIRKEKENCL--DENIHLNFKKN--------------------------------------------S---------------------------------------------------------------------------------------------------------------------KEDNFFHATPVVRRLARNLNIDLCNIIATGPKNRILKEDIELYQNNIKDNIL---------KER---KKM--DSNYYSEEKIEELKLSDIQNIIGNNLHKNWMNIPHVTQFDEVDITNLEEFRKKYNNDKKIQKETSNCITILAFIIKVVAYALEKFPIFNSSLTIDNKKIILKKYINIGFAVDVNNDLFVPVLKNVDKKNIEQLSSELILLSEQARKR-QLNISDTTGGCFTISNLGGIG-GGWFSPIINSPEVAILGVSKSQIKPLWNGKEFIPSLMLPISLSYNHRVINGAYAARFITYINK----------
>Btsali_aceF	Buchnera aphidicola str. BTs-Pazieg	LN890285.1
MDINIYIPDIGIE--NAEVIEILVKEGEEIKKEKSLIILEGQKSSLEIPSPVSGKIKKIFIKIGDILKKGSMIMSLD---------------------------------------------------------KCEPLIIKKNILEENCKKQKIKNSVSL------------------------------------------SSNTSKNLLNNHLNKNKN------------------------------------------------------------------------------------------------------FSNYFVYASPFIRRLAFLKNIDLTNIIGSGRKGRILKIDLLNFNQNNTKK-----------TLDSSILKLKENKINDDIDKKNVHYLTSIQKIVGQNLLKNWKNIPHVTQFDEVDITKLEKFRLSDSLK-ELKNSKEDKITILSFIIKTISFILKKFPLFNSTLHFDQSKVILHPKINIGVAMDTPEGLLVPVIKDVEKINIFEIALILKKFSLKIKEK-KLNVLDMKEGTFTVSSLGGLG-GVGFTPIINAPEVCILGISKSQIKPIWNGKEFVPRLILPFSISYDHRVINGADAVRFTTFFKKCLNDIRILLL
>BlaBGe_aceF	Blattabacterium sp. str. Bge	CP001487.1
MAEIISMPQLSDTMEEGTVIKWNKKIGDQVSEGDILAEIETDKATQDFEIDVSGVLLFIGVKEGGTTRVNDILAIIG-----------------------------------------------------EKGEDISHLISKSKGEEQ--EKKEIKEEKKD--------------------------------------------KVYKK-----------------------------------------------------------------------------------------------------------------NKKDRIFISPLAKKMAQKIGLSINDIKGSGEYGRIIKRDIESYEKTNE------------------------KTSYKEVNK--KITHSSMRIKIAKHLTYSKFSAPHYYLFSEINVDKLMKFRKDLNDK-L---SLEEKISFNDIIIKAVAQSLKRHPDMNVSW--NEEEILLHSHIHIGVAVAVKDGLIVPVIKNADQKSLLQISKEIKDKVLRSKSK-KIQPEEIENSTFTVSNLGMYG-IEFFTSIINIPNSSILSVGSIMKRPIVKDSKIEIGNVMKITLSCDHRIIDGAIGSSYIHSLKNFLEDPITILF
>BlaMda_aceF	Blattabacterium sp. str. MADAR	CP003000.1
MAEIIYMPKLSDTMEEGTVIKWNKKIGDKVSEGDILAEIETDKAIQDFEIDVSGVLLFIGVKEGEKTRVNEILAILG-----------------------------------------------------EEGEDISSLIKKSFSLKK--EEKIVLE----------------------------------------------------------------------------------------------------------------------------------------------------------------------KKENRVFISPLAKKMAKEIGMSTDKIKGSGDNSRIIKRDIEKTSENND------------------------Q----------IIILSSIRKKIAENLTHSKFTAPHYYLFIEVNTEKMIHLRKNLNDK-L---PTEEKISFNDLLVKAVAKSLRKHPNVNTSW--KEKEIIYHSNINVGVAVAIKEGLIVPVIKNTDQKSLLQISQEIKDKSLRSRLR-KIKPEEMENSTFTVSNLGMYG-IEFFTSIINLPNSSILSIGTIMEKPVVKDSKIEIGHVMKLTLSCDHRIIDGSTGSNFLQFLKNMLEDPMGILV
>BloChr_aceF	Blochmannia chromaiodes str. 640	CP003903.1
MTIEINIPNIGED--ELEVTEIMVKIGDNINANQPLIIIEGDKSSMEIPSSCSGIVTKIYVHVGDKVHTGSLILLLD-------------------------------------------------------VRNHTHAFTINDKKNV--VPSPYIVTNND--------------------------------------------TKKGAICNDI------------------------------------------------------------------------------------------------------------HHDAAIHATPLVRHMARTFGIDLSKIKGSGRKGRILKEDIQNYIKDISMYYTSRTSSM-QSDQLPPILS-WPKIDFSKFGDITTVMLSKIQKTSGANLQRNWIMLPHVTQFDEADITDLESFRKQQNID-IEKKKINCKITLLVFVMKAVAKALEELPRFNSSLSQDGETLILKKYINIGIAVDTPKGLLVPVLHDVNRKGIILLSQELEELAKKARTGNQLTPANMQGGSFTISNLGGIG-GTAFTPIVNVPEVAILGISKSFIKPVWTGKKFTPRLMLPLSLSYDHRVIDGADGARFMTLINKIIADTRLLSM
>BloFlo_aceF	Blochmannia floridanus	BX248583.1
MVININVPNIGEN--ELEVTEIFIKNGDNIDINQPLLIIEGDKSSTEIPSPYAGIITKIHVQVGDKVQTGTLIISLD----------------------------------------------------IIKTHDLDQSIQTKQNTKN----EPNINNNII--------------------------------------------DNNTDIQKYHITSIS-------------------------------------------------------------------------------------------------------NNNIPTHATPFIRHMARKFDINLSHIQGSGRKGRILKEDIQKYLSNTSTKTMD------YNPINKNISSLHPDTNFSKFGHTETIQLNKIQKISASNLQKNWSIIPHVTQFDMVDITSLEIFRKQQNFE-IKKNKLNYKITMLVFVIKAVSKALQELPQFNSSLSQDGHTLILKKYINIGIAVDTKRGLLVPVLQNTDKKNITTLSKELLEISQKARVGKHLTPLDIQGGTFTISNLGGIG-GTLFTPIINAPEVAILGISQAIMKPVWTGKKFIPRLMLPLSLSYDHRVINGADGAKFINRINKIISDIRLLSI
