# Supplementary material for: Snapshots of a shrinking partner: Genome reduction in Serratia symbiotica
Source: Sci Rep. 2016 Sep 7;6:32590. doi: 10.1038/srep32590 (PMC5013485; doi:10.1038/srep32590)
Supplement: Supplementary Dataset 1 [file srep32590-s2.zip › Data_S1/gene_diminution/dnaX_other_aln.fasta]

>EK12_dnaX	Escherichia coli str. K-12 substr. MG1655 U00096.3
----MSY---------QVLARKWRPQTFADVVGQEHVLTALANGLSLGRIHHAYLFSGTRGVGKTSIARLLAKGLNCETGITATPCGVCDNCREIEQGRFVDLIEIDAASRTKVEDTRDLLDNVQYAPARGRFKVYLIDEVHMLSRHSFNALLKTLEEPPEHVKFLLATTDPQKLPVTILSRCLQFHLKALDVEQIRHQLEHILNEEHIAHEP-RALQLLARAAEGSLRDALSLTDQA--IASG-DGQVSTQAVSAMLGTLDDDQALSLVEA-MVEANGERVMALINEAAARGIEWEALLVEMLGLLHRIAMVQLSPAALGND--M---AAIELRMRELARTIPPTDIQLYYQTLLIGRKELPYAP-DRRMGVEMTLLRALAFHPRMPLPEPEVPRQSFAPVAPTAVMTPT----------------------------------Q----VPPQ-----------PQSAPQ-------QA----------PTVPLPETTSQVLAARQQLQRVQGATKAKKSEPAAATRARPV-NNAALERLASVTD-RVQARP---VPSALEKAPAKKEAYRW-KATTPVMQQKEVVATPKALKKALEHEK-TPELAAKLAAEAIERDPWAAQVSQLSLPKLVEQVALNAWKEE-SDNAVCLHLRSSQRHLNNRGAQQKLAEALSMLKGSTVELTIVEDDNPAVRTPLEWRQAIYEEKLAQARESIIADNNIQTLRRFFDAELDEESIRP-------I
>BCiDmi_dnaX	Baumannia cicadellinicola strain B-GSS	CP011787.1
----MSY---------QVLARKWRPQNFSEVVGQEHVITALTNSLVLGRIHHSYLLSGTRGVGKTTIARLLAKCLNCEKGITTIPCSECKSCREITNNCFVDFIEIDAASSSKVEDTREILDHIQYVPTNGRFKIYLIDEVHMLSRHSFNALLKTLEEPLAHIKFLLATTDPQKIPLTILSRCLQFHLTTLNINQICNQLSKILTAEKINTEQ-RALKLIARAAYGSMRDALSITDKA--IAIG-QGIVSVEAVSVMLGTINTEQSLALIEA-LVNKNGSNMMKQLAKCAELGINWDNLLVDILSILHRIALAQIVPETKYYDDYLN--NKLIPNILNLTKMISPEDIQLFYQIILIGRKELPYAP-DQRMGVEMTMLRALAFHPVSINQ-TS----------------------------------------------------------------------------------------------------------------------------------------------------------------------------------------------------------------------------------------------------------------------------------------------------------------------------------------------FSAAYINN------------N
>BciGat_dnaX	Baumannia cicadellinicola strain BGSS	CP008985.1
----MSY---------KVLARKWRPQTFADVVGQKHVLTALTNGLLLDRIHHAYLLSGTRGVGKTTIARLLAKGLNCEKGITTIPCCQCKNCSEIAQSCFVDLIEIDAASRTKVEDTRELLDNVQYAPTHGRFKVYLIDEVHMLSRYSFNALLKTLEEPPAHVKFLLATTDPQKIPMTILSRCLQFHLKALNVSQISNQLIHILQNEHIYAEQ-RALELLARAADGSMRDALSLTDQA--IIMG-QGIVSWEAVSIMLGHMNTEQSLTLIEA-LVNANSKTMMEELAQCAVRSINWENLLVEMLSLLHRIAMGQLRSEQLNYDNQM---DHLLPRLRNLARRITPEDLQLYYQTLLIGRKELPYAP-DSRMGVEMTMLRALAFHPNKTLSSVHDTSASVEKIINQSPFDHT-------------------------------LSGLT--TICDT-----------RRMDMD-------IA----------EKIENDDMSAKCLQARTALLQHQ--------ERHKSNHSQSV-SSNTLERRTSVYE-YLDQRH---NAKD--------------------------------CTLRKNNDTKPLELVAKLIQESIKRDPWSAQVQRLSLPKIVQQLALNAWQENIAPGKICLHLRSSRRYLKSVDAHNTLRNALSVDLGTQIELTILEDDNLEVKTPLELRQAIYEEKLIQAREAITTDRHIQMMQHILDAQLDEDSIEP-------I
>Wmorsi_dnaX	Wigglesworthia glossinidia strain morsitans	CP003315.1
----MYY---------KPLTLKWRPKHFHELIGQHNILKLIENSFLLKRIQSVYLISGIKGIGKTSLARLIAKGLNCKNGITFRPCQSCCNCQEADSNCFIDLIEIDAASYTKIEYIKEVLDTIKYSPSKGRYKIYIIDEVHMLSKYSFNALLKILEEPPLHTKFILATTEIYKIPETIFSRCFHLNLQPIRKKYIIDRLKNILTLENVYYEE-YALDLIAQSSQKSMRNALSLTEKA--LILG-NNKILSNLVSKMLGIVHINEIFNLFEA-LILSNKEQLISFFEICAKKIVNWDDFLIKLLILIHQIILFQIYPNKMNFILKKE--K--YIRFQKISKKISTNDLHNYYQIFLKGRQELTYAP-EQKIAVEMIILRAFLYSI--------------------------------------------------------------------------------------------------------------------------------------------------------------------------------------------------------------------------------------------------------------------------------------------------------------------------------------------------------------------------N
>Wbrevi_dnaX	Wigglesworthia glossinidia strain brevipalpis	BA000021.3
----MNY---------KPLNIKWRPKIFNDIIGQDHVLRFLKNSFLDKKIYYSYLISGIRGIGKTTLARLIAKSLNCFYDINFNPCRICKNCEESEKNCFVDLIEIDAASHTKIENIKEVLDNIKYLPSKGRYKIYIIDEVHMLSKYSFNALLKILEEPPNHVKFILATTELNKIPETILSRCLHLQLKEISETDILYNLKKILKLEKIYYEE-EALKIISKSSQHSMRDALTLAEKA--SILG-ENNILYNVVSDMLGCISFMELIDLFEI-ISLNKKEKLIFFFKKIENKSINWDDFLINMILIVHKVLFFKFNDTYKDPKKINT--K--KTKFYKLSKLISTNDLYKYYDIFLQGRKELSYST-EQKITVEITILRAFYFINEN------------------------------------------------------------------------------------------------------------------------------------------------------------------------------------------------------------------------------------------------------------------------------------------------------------------------------------------------------------------------L
>Bkondo_dnaX	Buchnera aphidicola str. Ak	CP002645.1
----MNY---------EILARKWRPQSFQDIIGQKHIVTAISNGLSLGRIHHAWLLSGTRGIGKTTIARLLAKSLNCQNGITSSPCRKCIICKEIEKGLCLDVLEIDGASRTKVEDIREMLDNIYYAPTKSRFKVYLIDEVHMLSRHSFNALLKTLEEPPKHVKFILATTNIEKIPKTIISRCLYFKLQIISEEKIFNFLKKILIKESINTDE-YSLKKISYHAKGSIRDALNLLEHA--INLG-NGHVYIKNINEMLGIPPEKYSFLLTDA-VLKKDSKKTMLLLNKISAIGVEWEEVLIEMLHFLYHISISQNFPLVWEKF--FS--GKYQNQIKKTAQDINKKDIQLCYQVLLNGRKELKFAP-SQKIGVEMSLLRAITKIKKNKNILL-------------------------------------------------------------------------------------------------------------------------------------------------------------------------------------------------------------------------------------------------------------------------------------------------------------------------------------------------------------------R
>Btsali_dnaX	Buchnera aphidicola str. BTs-Pazieg	LN890285.1
----MQY---------TVLANKWRPQIFKEVIGQEYIVQLLINSINLKKIHHAWLFTGIRGIGKTTLARILAKSLSCLKSITTLPCRICNNCISIEQGKFLDFIELDAASRTKIEDIKIVLESIHYTPIIGRFKIYLIDEIHMLSKHSFNALLKTLEEPPKHVKFILATTELEKLPYTIRSRCLQLHLQPIHEKKIYKFLKKILKKEKIDIES-KAIELLSQNSSGSIRDAINMTELV--IASEMHKKITYEKVTQILGICHSKHIIKFVKY-ILTKDLQKIFKLLDFLENLSISLEEILIKIIQLFHYIALLQVTLSNQSKSLKKS--LYSIKKIYNFAKITSFEKIQKYYTILINGRKNLKYAP-NIRIGLEILFLQIYHE----------------------------------------------------------------------------------------------------------------------------------------------------------------------------------------------------------------------------------------------------------------------------------------------------------------------------------------------------------------------------I
>BlaBGe_dnaX	Blattabacterium sp. str. Bge	CP001487.1
----MNK----VFSDKIVLADKYKPLKWDELIGQENISITLKKAIQENRLSQVLFFFGPKGVGKNTCAHILANELNSFSEF---------------KDISLNTFEINGFFHNSLKCIHRIIDTSRYSPKRGKYNIFIIKEIHKFSKDVFDFFLKFIEEKHPHILFIFCGTEEKIVPEFILSRCQVYEFQSLSVKKIFFHLKMIAEKENIEIEN-EALLLLSKHVEGSLSKAIHLFDRFIS--CD-GQKISKYFIMNKLGIFDVKYYFEIVDY-LLDENVNKILILLDKILQKKIDSYNLVVGFTKHFRNLFLSKNSETISILKFKKE--I--IQSYIEQSKKISFFFLIHALSIFLRLEKEYRLNNQNLRLTVEIHLIQLAHFFSIHKKNHKNSSIE------------K----------NSQEF---------------------------HF-----------YKENEK-----L--HFLQK-------NWIKFVHNFSEKINPVYLDFLK--------NEIQFQIIRNK-IFFMVPCKLDSRNFSLIQTNFEKYFKKKLN-NPHLE--------FKVIKK--KEYPIEQYNFLYQKN----------------------------------------------------------------KLVETLIERLNLKISSSIIQEEKNLY---------------------------------------------------------N
>BlaMda_dnaX	Blattabacterium sp. str. MADAR	CP003000.1
----MDK----SFY-HIVLTRKYRPVKWNEVIGQNEVIIVLKKAIEKNRLSQFLFFFGPKGVGKNTCARILASELNSFSEE---------------ESPYV--FEISGIFHNSREIICEIIGKIRLHPKKGKYKIFIINDVHFFSQDSFNIFFHMMEKSPSHALFIFCITKKNGILDPIISRSQVYEFKRISLKEIYFHLKEIMEKEGIQIEK-EALFLIAQYGNGSMSKAISTFDKLSFWNYE-KKKITKEFVMEKLGILDPFYYFKIIDY-LLDEKIYKILILLDQIFQKGVDPISFIIGLTKHFRNLFLSKNYETISLLKDEKK--T--IQSYIHQSKKLSFSFLINALMICRKMEDKYEMSKNFNRLTIELYLIQLANSISSYNPN--------------------------------------------------------------YF-----------FLKNKK-----I--QYLQE-------FWKNFIHKFSEKINPVYLNTLK--------NEIKFQILKNR-IIMIIPSQLEIREFFLIQTYFIKHCRIKLK-NPHLE--------FKTIIKQLENYPIKEYNFLSKKN----------------------------------------------------------------KCVEELIERLNLKFSSSI-----------------------------------------------------------------Q
>BloChr_dnaX	Blochmannia chromaiodes str. 640	CP003903.1
----MSY---------QVLARKWRPKKFSDIVGQEHIIQAITHTFSLNKIHHAYILSGTRGVGKTTIARLFAKGLNCEQGTTYSMCGQCNNCKDIELGCFIDLIEIDAASRTKVEDTREFLDNVQYMPSRGRFKVYLIDEVHMLSRHSFNALLKTLEEPPTHVKFILVTTEYQKLPETILSRCLQFYLKPLNISQIINQLTYIFHKENINIET-SALESLAYASKGSMRDALSLAEQA--IVLG-NNEITNNVINNMFGISNIEHPLCLIES-LIDEDIHNIMHQIENLTVLGVHWDYVFNEILTILQKIAIGQFLSNSVQKEDNNV-TQHINQRMRKLSNRITPENVQLYYQIFLLGRRELPHAP-SHRMGIEMTMLRALAFRPDVDIASKKNGNGDDNDHTLKKSVCSN---NNVEINTNDTQYIATDLFQKKNHN-QDSKNVLNTEKLKKTNNILL---LNFKKSELNANNTKPKISKSVSN-R------NTRDITSTILEARSKLLQYK--------ERDKLNVIEK-KSNLTLESQKKIKD-ILERFA---SINTIIL-KNSSDRFEKINKDLSGYLEFSN-NSNNKENLHKNHQN-MPDFIKEILQKAINNDLWISQIYHLSLPKLAKKLVMNSWKEKISSDEICLHVRSDYQHLNSTELRNIIQKSLSNNIGIAIKLHIKKDDNYAIKTPMEHLYTLYKEKISLIKKEFSSDPYVKMIKSFFDAEIDENDIQVLYEQNKNL
>BloFlo_dnaX	Blochmannia floridanus	BX248583.1
----MNY---------KVFARKWRPKKFCEVVGQLHVVKAIIHSLNLNRMHHAYIFTGTRGSGKTTIARLFAKGLNCETQITSDVCGSCKNCSDIESGCFIDLIEIDAASKSKVEDTRSFLDNVQYSPSQGKFKVYLIDEVHMLSRHSFNALLKTLEEPPKHVKFILVTTEYQKLPETILSRCLQFYFKPLNIIQIVTQLKYICNQENINIDTENSLEFLAYAARGSIRDALNLLEQA--MILG-KNNITIDVINSMLGLLHIEHALSLIES-LTNGNINKIMNQIDNYSILGINWDYLFEEILIVLQKIAIYQFSPHSLKNQISIVEIKDIEKRMHKLSDFISPENVQLYYQIFLLGRRELSYAP-SHRIGMEMTMLRALAFCPVN-LDSKSEQYYNSENTSNKEEVCKNFSKKNVTQLININKYTDS-ISDKKQQIQNNFNNVTHTEKIKNIQDLTNVSGSKLEKLQLSLTNQAVINNKIISSNSKIRPQYPISHVTSEILDARNKLIKYQ--------RDYKQSMLTKTKSNINTQDEQGLED-ILRRFT---NIDVKIS-KD-------------------------------G----------------------------------------------------------------------------------------------------------------------------------------DI-------HNKKK
>TpiPCI_dnaX	Tremblaya princeps str. PCIT	CP002244.1
MLTIGSKLGTMGRPALCTLAARLRPLALDDIVGQDRAVHTLRASIHAGCAQSVYCFIGPRGTGKTSLSRILSKCLNCTRGVTTAPCHSCPPCQDVEEGRRVDYVEVDAASNRGVDKMSTLLSCSAYAPVASRHRIYAVDEAHMLTSHALSSMLKTLEEPPAHVKFMLCTTEAAKIPHTVLSRSLALRLSPLTTEALCRLLRRVLRSHGVPFRS-SALGPIAAASFGSARDALAMAEGA--AAME-RGRVLTRAA--MCGS-EACLALRMLEA-IACLDAVGVQAACSAAFEQCFSPSILLDLMMRSLKEAALLQCSPGLTPQHGSEL--R----AASRVARAVGSRSAQAMYRTLLFGKRELRFSC-SEHIGLSMVALRALAA-----------------------------------------------------------------------------------------------------------------------------------------------------------------------------------------------------------------------------------------------------------------------------------------------------------------------------------------------------------------------------
>TpiPLO_dnaX	Tremblaya princeps isolate TPPLON1	LN998830.1
----------MGRPALCTLASRLRPLCLDDIVGQDSALRTLRASIHAGSAQSVYCFIGPRGTGKTSLSRILSKCLNCTRGVTTAPCHSCPPCQDVEEGRRVDYVEVDAASNRGVDQMSALLSCSAYAPVASRHRIYAVDEAHMLTSHALSSMLKTLEEPPSHVKFMLCTTDAAKIPHTVLSRSLALRLSPLTTEALCRLLRRVLRSHGVPFRS-SALGSIAEASCGSARDALAMAEGA--AAME-RGRVLTRAA--MCGS-EACLALRMLEA-IACLDAVGVQAACSAAIEQCSSPSILLDLMMRSLNAAALLQCSPGLTPPHGSEL--R----AASRVARTVGSRWTQAMYRTLLFGKRELRFSC-SEHIGLSMVALRALAA-----------------------------------------------------------------------------------------------------------------------------------------------------------------------------------------------------------------------------------------------------------------------------------------------------------------------------------------------------------------------------
>ZInCAR_dnaX	Zinderia insecticola str. CARI	CP002161.1
-----------------MLVLKYRPMFFKEILGQKHIISFFKNCIKKKKFHNNFLFIGNSGIGKTSLSRILAKSMNCKNLNINEPCNKCKSCISINKDKCIDYLEINAASNRGINKIKNIFKYINYIPIN-KYKIYMIDEIHMLTNYAFDSILKIIEEPPKYVKFIFATTKPKKIPKTILSRCFIFNLKLIKNKEIFKNISKILKIENIKYEK-NAIKLIAKNSLGSMRNALNLTEQL--MYNK-NNIIKIKNVQNILGILDFYYLINILKIIIIKKDKNKLIFFLNNLKKLNFSYSLFLKDLSVLLQKIFFIKEIKKNIYKKIKYE--K----DILKISRNIKKEEILILYQILLQGIKELRLDI-DKYSCFCMVILKMFIFYPIIYNF---------------------------------------------------------------------------------------------------------------------------------------------------------------------------------------------------------------------------------------------------------------------------------------------------------------------------------------------------------------------Y
