# Supplementary material for: Snapshots of a shrinking partner: Genome reduction in Serratia symbiotica
Source: Sci Rep. 2016 Sep 7;6:32590. doi: 10.1038/srep32590 (PMC5013485; doi:10.1038/srep32590)
Supplement: Supplementary Dataset 1 [file srep32590-s2.zip › Data_S1/gene_diminution/ftsK_other_aln.fasta]

>EK12_ftsK	Escherichia coli str. K-12 substr. MG1655 U00096.3
MSQEYIEDKEVTLTKLSSGRRLLEA--------LLILIVLF--AVWLMAALLSFNPS---DPSWSQTAWHEP--IHNLGGMPGAWLADTLFFI-FGVMAYTIPVIIVGGCWF-AWRHQSSDEYIDYFAVSLRIIGVLALILTSCGLAAINADDIWY-FASGGVIGSLLSTTLQP--LLHSSG-GTIALLCVWAAGLTLFTGWSWVTIAEKLGGWILNI-LTFASNRTRRDDTWVDEDEYEDDEEYEDENHGKQHESRRARILRGALARRKRLAEKFINPMGRQT-DAALFSGKRMDDDEEITYTARGVAADPDDVLFSGNRATQPEYDEYDPLLNGAPITEPVAVAAAATTATQSWAAPVEPVTQ------------------TPPVASVDVPPAQPTVAWQPVPGPQTGEPVIAPAPEGYPQQSQYAQPAVQYNEPLQQPVQPQQPYYAPAAEQPAQQPYYAPAPEQPVAGNAWQAEEQQSTFAPQSTYQTEQTYQQPAAQEPLYQQPQPVEQQPVVEPEPVVEETKPARPPLYYFEEVEEKRAREREQLAAWYQPIPEPVKEPEPIKSSLKAPSVAAVPPVEAAAAVSPLASGVKKATLATGAAATVAAPVFSLANSGGPRPQVKEGIGPQLPRPKRIRVPTRRELASYGIKLPSQRAAEEKAREA-QRNQYDSGDQYNDDE------IDAM-QQDELARQFAQTQQQRYGEQYQHDVPVNAEDADAAAEAELARQFAQTQQQRYSGEQPAGANPFSLDDFEFSPMKALLDDGPHEPLFTPIVEPVQQPQQPVAPQQQYQQPQQPVPPQPQYQQPQQPVAPQPQYQQPQQPVAPQQQYQQPQQPVAPQQQYQQPQQPVA---PQPQDTLLHPLLMRNGDSRPLHKPT-TPLPSLDLLTPPPSEVEPVDTFALEQMARLVEARLA-DFRIKADVVNYSPGPVITRFELNLAPGVKAARISNLSRDLARSLSTVAVRVV-EVIPGKPYVGLELPNKKRQTVYLREVLDNAKFRDNPS--PLTVVLGKDIAGEPVVADLAKMPHLLVAGTTGSGKSVGVNAMILSMLYKAQPEDVRFIMIDPKMLELSVY--------EGIPHLLTEVVTDMKDAANALRWCVNEMERRYKLMSALGVRNLAGYNEKIAEADRMMRPIPDPYWKPGDSMDAQHP-VLKKEPYIVVLVDEFADLMMTV--GKKVEELIARLAQKARAAGIHLVLATQRPSVDVITGLIKANIPTRIAFTVSSKIDSRTILDQAGAESLLGMGDMLYSGPNSTLPVRVHGAFVRDQEVHAVVQDWKARG-RPQYVDGITSDSESEGGAGGFDGAEELDPLFDQAVQFVTEKRKASISGVQRQFRIGYNRAARIIEQMEAQGIVSEQGHNGNREVLAPPPFD
>BCiDmi_ftsK	Baumannia cicadellinicola strain B-GSS	CP011787.1
---------------------MLLL--------ILTIFFIF--SCYLIAIVFSFDTY---DPSWLQFSGIIP--IHNIGGKIGSWLADTLLFF-FGLLTYIIPFIIFYNCCC-IFVQRK---HINLFNVSIKIISIFLIIITSCCLINFNYKNI-Y-VNSGGIVGLLLSNYLLK--FFNKNI-ITIILLIIWVINVIFLTKIVFLSIIDIIGKITIII-VNQ----------------------------------------------------------------IT---------------------------------------------------------------KIKKNIKKLFFSEK------------------H---------------------------------------------------------------------------------------------------------------------------------------------------------------------------------------------NL-------------------------------------------------------------------------------------LEIKKINH-LNNELNK----NKNL------IKKKHDIKFISKF---------------------------------------------------------------------------------------------------------------------------------------------------------------------------------NNFNFFSKI-FTLPSMSILPKIENKKYKVDNLYLDKQSKLIELYLINNYNIKVKILNIITGPVITRFQLDVEPGVSVSIIYKLSKQLAKVLSTDKLKITKEIINGKYYIGIDIPNKQRNTIYLNEVLDSHEFITLIS--PLSLILGKNIFGNTVVIDLKKIPNLLVAGTKGSGKTVGLHTMILSILYKATPQQVGLIIIDPYILELSVY--------NGIPHLLTNVVTDINDAMNILCWCISEMERRYQLMSLIGLSDLDTYNKYIKTNN-----------------NLSIS-ILEPLPYIVIIVHELSDII-----GNKIEDLIVCLSQKAQDSGIHLILSTQRPSLDIIKRIMNNNMTTRIAFTVSSKTESIIILDQTGAESLLGMGDMLYLAPNASLPIRVHGVLVHNIEINSVVNYWKNI---------------------------------------------------------------------------------------------
>BciGat_ftsK	Baumannia cicadellinicola strain BGSS	CP008985.1
-------------------------------------MCIV--AYYLIAVLVSFDPY---DPSWLQISSNIT--INNIGGKTGAWLADTLLFF-WGILAYIIPFLILFACYL-AFIQRN---YIDLVAITFKIISIFILLVSSCGLTALQMNELDY-FYCGGIIGNILSNTLLL--WLDHIS-ATLLLLCFLVTSLTLLTGWYWLIVINAIG---LLI-LKISN-------------------------------------IILYYFSS-----HHH------V-NQY---------------------------------------------------------------GINNNDHTSLQRRQ------------------N---------------------------------------------------------------------------------------------------------------------------------------------------------------------------------------------KDR----------------------------------------------------------------LLPFARKTASYYLN--TFFSKEKKDLDH-KDNHYKG----NNNQ------IKIC-DINL----------------------------------------------------------------------------------------------------------------------------------------------------------------------RSKNTCVNNTNIMISQELPLPQSS-IELPIIDLLRAHKREEKKVEILYLKQTARLVESCLA-GYRIQVKVVGVFPGPVITRFELDLAPGVKVAQISSLSRDIARALSTNMVQIV-EIIPGKPYIGLDIPNKQRHSISLREVFDCDEFSKVKS--PLSLVLGQDIRGQTVIVDLMQMPHVLIAGTTGSGKSVGINAMILSILYKATPQKVRFIMIDPKMLELSVY--------EGIPHLLTKVVTNMNDAKHVLLWCINEMERRYKLMSAFGVRNLTNYNKRIKQVTDRKQ-------------NDYIA-ELDALPYIVIVVDELADLMMML--GKKIEELIVRLAQKARASGIHLVLATQRPSVDVITGLIKANIPTRIAFTVSSTIDSRTILDKTGAESLLGMGDMLYLASHSSLPIRVHGAFVQDEEVHAVVNYLKQQK-KTEYLT-----------------------IFNE---------------------------------------------------------E
>Wbrevi_ftsK	Wigglesworthia glossinidia strain brevipalpis	BA000021.3
-----------------MLNEYNKK--------KVFLVFII--TLYLLISIISFNED---DPNLLKTSSNDY--IFNFGGKYGAYISGTLFIM-IGKMTYFIPLFFLSFFLDCCFYTKK---KINLIKLSYKIIHMFLLILFCCCFLSFLFDDNYSGIYFGGIIGNIL----------------------------------------------------NN----------------------------------------VM-------------------------------------------------------------------------------------------------------------Y----------------------------------------------------------------------------------------------------------------------------------------------------------------------------------------------------------------------------------------------------------------------------------------------------------------------------------------------------------------------------------------------------------------------------------------------------------------------------------------------------------------------------------------------------------------QLINNKL--------------------------------------------------------------YI----------------------------------------------------------------------------------------------------------------------------------------------------------------------------------------------FYFLVFICILISFLLTFF---------------------------------------------------------------------------------------------------------------------------------------------------------------------------------------------------------
>BlaBGe_ftsK	Blattabacterium sp. str. Bge	CP001487.1
----------------------------------------------MLLSFFSFLFHWKNDQSQLEKLFDKEIIAENLLGKMGAVVSHYFIYCGIGISVFFVPILLFITGLR-ILFVRK---KL-LNDFYKSTICKFIFFSIWLPITFYL-----V-IPDQGIFSGIF----------GFEI-GNLL-----------I------HLFGKIGSYILIF-TSI----------------------------------------IFYFIIIF------------RM-NP-----------------------------------------------------------------PKNGIPQKIQSYE------------------E---------------------------------------------------------------------------------------------------------------------------------------------------------------------------------------------TDT----------------------------------------------------------------IF-----------------------------KLCNKL-CNFFLNTK--I----V-NRPLKKTN--------------------------------------------------------------------E----SS---------------------------------------------------------------------------------------------------------PKNKNI-LH----SIFSKKDFSSISVNNLEIDSNKKKIVQVLN-YYKIEICQIKAIIGPTIILYEIYPKVGTRISKIKNLKNEIALNLSAISIRII-APMPGKGSIGIEIPNHNRYPVYMKDILFSEESHKMSHEMELPISLGKTVFNKIFVIDLTKMPHLLIAGSTGQGKSVGLNVMIIFLLYQKNPEDIKFILIDPKKVELSVYKKISKSYFAAIPNSIEPIITDLHQVKNILNSLCKEMDKRYALLEKYKVRNIQEYNQKYHL------------------------------PYIILIIDEFADLSFSFYQKKQIETYITRLAQLARAVGIHLIIATQRPSVDVITGLIKSNFTARIAFRVSSKIDSRTILDCSGAEQLIGKGDLLF--SNRNELIRLQCPFIDLSDIQKIVDFYKKNDKKNEYFFL-----------------------PEP---------------------------------------------------------D
>BlaMda_ftsK	Blattabacterium sp. str. MADAR	CP003000.1
---------------------MYKNFHKKNIIETIFGFFLLGNSIFLFLSFFSFLFHWKNDQSQIGKFLDEGIVVENLLGKIGATISHYLIYCGIGISAFFFPLLLLLIGLR-IFFVGK---LI--LKIYQSIMHKFLFFSLWFPITFYL-----F-FPKNGILSGIF----------GFEI-GIFL-----------I------GLFGKVGLGILVT-SIF----------------------------------------ILYIMLRI---------------KK------------------------------------------------------------------K-NIR-KQTLNE------------------N---------------------------------------------------------------------------------------------------------------------------------------------------------------------------------------------RDF----------------------------------------------------------------LF-----------------------------KRSKK---NFFHHEKKKFSMENH-PFFSNKES--------------------------------------------------------------------S----T-----------------------------------------------------------------------------------------------------------------------S------IIIYKNEKNLVEKNKNKIIQILN-HYNIGIDKIKYTIGPNITLYEIFPKVGVRISKIKNLENEMALNLYSLGIRII-APIPGKGSVGIEVPNNQRSTVYMRNILYSEESLNKSHNMELPIFLGQTVFNEIFIVDLAKMPHLLIAGSTGQGKSVWLNAVIVFLLCKKNPEDLKFILIDPKKVELSVYKKISKSYFAMLPNSIDPIITNIHEVKKILNALCKEMDKRYDLLEKSMVRNIKEYNGKYKKY---------------------------HLPYIILIIDEFSDLSLSF-QKKKIEIYITRLAQLSRAVGIHLIIATQRPSVDVITGLIKSNFTERIAFRVSSKIDSRTILDCTGAEQLIGRGDLLF--SNKNELIRLQGPFIDLSDIQKIVDFYGEN-KNNEYFFL-----------------------PYPD-------------------------------------------------------EK
>BloChr_ftsK	Blochmannia chromaiodes str. 640	CP003903.1
---------------------MINV--------ILIGISIT--LLYLIISLISFNPA---DPGWLQTIWDGS--IHNVGGMLGAKISDFLFFI-FGIPVYIIPLFLFFYLWK-ICVQGM---RITVFIFIFKLIGILILLFACCGLAHITIDNFFY-FSSGGIVGSISYDIISSYEKMTHHVSIILFFLIGIIDIIVFFNKFFWMI-LKTIKNQLFNYLRYL----------------------------------------SALFFCK-----KKYRYQF--IHQKS---------------------------------------------------------------CTKRLMYPLVFSTQ-DPNFFKNFKNDLLNI-QIIPDVSKNIS-----------------------------RSTKQCNPILKNNFFKMKCI-----------------------------S-AIKIFSQGLNFIER---------------------------FLFCSKL-----------------------------------------------------------------------------------------------------------------------RI-SKAGCNYYQKKYVTNVVSKGKNCFV-KINKFDKTICSSNNN------IHYV-DKREQKNNVSL----------IQDLNV--IRTDRNNIDQKIPIFVKK------------------------------NIKKYVPLF------------------------------------------------------------------------------------------KCKKVPMEHPTLYYDNRV-ATFPDIDLLTTSSSEKTTTDFLELKRISQLLESKLL-EYHIIANVANIVPGPVITRFELNLSPGIKSSRISNLSRDLARVLYTNSVKVI-DVIPGTPYVGLEIPNKQRKTVYLGDIIGSDQFRNINT--PLALVLGQDTAGQPLIVDLKSLPHLLVAGTTGSGKSVGINTMIISLLYKATPEEVRFIMIDPKILELSIY--------SGIPHLLKQIITNTQEVYEVLQWCVKEMERRYKLMATLSVRNLENYNSHITQFYSKEYVTNNIISKYVNNNTASCSNTLDKLPYIVIIVDEFSDLMMTT--TKKVEELVIRLTQKARAAGIHVILATQRPSVDVITGVIKANIPARIAFTVSSKIDSRTILDQSGAESLLGMGDMLYLGPHSSMATRVHGAFIEDQEIDAVVNFWKNQT-IS----------------------------------------------------------------------------------------S
>BloFlo_ftsK	Blochmannia floridanus	BX248583.1
---------------------MIKL--------IFTGLFVISLLLYLVIILFSFDYS---DPGWMQSVWNES--VCNIGGLIGARIADFLFFV-FGGVAYLIPLLILFYFWE-FFFITT---HFAINVVVFRLFKILVFLIICCVLAQCMIDDSFY-FPSGGIIGSILFNVININQYVEWNLGI-LF--VGIICGIYFFN-YFWKL-INKIIIYIMYGIRT------------------------------------------GLFMIL-----KIINWRNHHI-QQA---------------------------------------------------------------CFNSKICPSVFFTQTKPTRLQDYYGNVYAMNKVLYTYTKYIA-----------------------------NSKNIFYPQTLNHSDTVKFI-----------------------------FKKYTMVNQHRYIVEH---------------------------WKNCSKL-----------------------------------------------------------------------------------------------------------------------NI-QCKK------------------YDFNSIKLLNKHDCQNNND------IKKL-NKNIKITG--------------------------------------------------------------------N----DSPIV--------------------------------------STVLKNNLRKNNNTMITHNMCS---THVGVYNLSNQIKSKVVPINKNLVVS-SSKGFNTGFITHNLQKRVNSILPDINLLI-SNPKNNTVDYSEFETISQLIEQKLL-EYRISANVIKIIPGPVITCFALNLSAGIKASKVSGISRDLARSLSVHSVRVV-EVIPGTSYVGLEIPNKERHTVYLKDIIHSSKFQDIKS--PLAMGLGKDIFGAPVIEDLRYMPHLLVAGTTGSGKSIGINAMIISILYKATPEDVRFIMIDPKILELSIY--------ADIPHLFHEVITNTQDAESTLKWCVEEMERRYKLMSVLGVRNLESYNSEIEQYMMLKPHTS--------NKNKYSSLTHKKLPYIIVIIDELSDLMIMS--DKKVEILITRLTQKARAAGIHLILSTQRPSVDVITGLIKANIPARIAFTVSSKIDSRTILGQSGAESLLGKGDMLYLPSNSSILVRIHGAYVQDQEIQKVVKYWRTQK-N------------------------------------------------------------------------------------------
