# Supplementary material for: Snapshots of a shrinking partner: Genome reduction in Serratia symbiotica
Source: Sci Rep. 2016 Sep 7;6:32590. doi: 10.1038/srep32590 (PMC5013485; doi:10.1038/srep32590)
Supplement: Supplementary Dataset 1 [file srep32590-s2.zip › Data_S1/gene_diminution/ftsN_other_aln.fasta]

>EK12_ftsN	Escherichia coli str. K-12 substr. MG1655 U00096.3
MA-----QRDYVRRSQPAPSRRKKSTSRKKQRNLPAVSPA-MV----AIAAAVLVTFIGGLYFIT-HHKKEESETL-Q--SQKVTGNGLPPKPEERWRYIKELESRQPGVRAPTEPSAGGEVKTPEQLTPEQRQLLEQMQADMRQQPTQLVEVPWNEQTPEQRQQTLQRQRQAQQLAEQQRLAQQSRTTEQSWQQQTRTSQAAPVQAQPRQSKPASSQQPYQDLLQTPAHTTAQSKPQQAAPVARAADAPKPTAEKKDERRWMVQCGSFRGAEQAETVRAQLAFEGFDSKITTNNGWNRVVIGPVKGKENADSTLNRLKMAGHTNCIRLAAGG
>BCiDmi_ftsN	Baumannia cicadellinicola strain B-GSS	CP011787.1
MI-----KKDYVYSVKYYSRTRHKKNKNI-K----YITI---------ILLGLFIVCFSDLYFFRVNNKLEKSVIKKTKNSTTIKDNTNKLELEERWRYISELEKR-----------------------------------------------------------------------------------------------------------------------------------------------------------------------------------------------------------------------------------
>BciGat_ftsN	Baumannia cicadellinicola strain BGSS	CP008985.1
MDKIIVAQIDYID---RVSSTRHKKNHRKKN----FFTM---------ILLLVLIAFVSGINFFRVHNKSDKSVMVPI--IKKHTGNGLPPKPKERWRYISELENR-----------------------------------------------------------------------------------------------------------------------------------------------------------------------------------------------------------------------------------
>Wmorsi_ftsN	Wigglesworthia glossinidia strain morsitans	CP003315.1
MV-----NKDYIYCQKFIKKRQKKRKHTNLT----FFQSPLIVTILAFFISFFVIICFTLSNMHHNNEKN---KEI-S--FIKNNVKKLPPKPKIRWYYIKELEN------------------------------------------------------------------------------------------------------------------------------------------------------------------------------------------------------------------------------------
>Wbrevi_ftsN	Wigglesworthia glossinidia strain brevipalpis	BA000021.3
M------KKDYVYCRKVLKNSKKKKNIFYIF----FSKNSIFSKFLIILILLIIYIIHFKINFFK--NTT---DII-V--LEKYMSKDPPPKPIIRWHYAKELENL-----------------------------------------------------------------------------------------------------------------------------------------------------------------------------------------------------------------------------------
