# Supplementary material for: Snapshots of a shrinking partner: Genome reduction in Serratia symbiotica
Source: Sci Rep. 2016 Sep 7;6:32590. doi: 10.1038/srep32590 (PMC5013485; doi:10.1038/srep32590)
Supplement: Supplementary Dataset 1 [file srep32590-s2.zip › Data_S1/gene_diminution/metG_other_aln.fasta]

>EK12_metG	Escherichia coli str. K-12 substr. MG1655 U00096.3
M-TQVAKKILVTCALPYANGSIHLGHML-EHIQADVWVRYQRMRGHEVNFICADDAHGTPIMLKAQQLGITPEQMIGEMSQEHQTDFAGFNISYDNYHSTHSEENRQLSELIYSRLKENGFIKNRTISQLYDPEKGMFLPDRFVKGTCPKCKSPDQYGDNCEVCGATYSPTELIEPKSVVSGATPVMRDSEHFFFDLPS--FSEMLQAWTRSG---ALQEQVANKMQEWFESGLQQWDISRDAP------YFGFEIPNAPGKYFYVWLDAPIGYMGSFKNLCDKRGDSVSFDEYWKKDSTAELYHFIGKDIVYFHSLFWPAMLEGSN--FRKPSNLFVHGYVTVNGAKMSKSRGTFIKASTWLNH-FDA--DSLRYYYTAKLSSRIDDIDLNLEDFVQRVNADIVNKVVNLASRNAGFINKR-FDGV----LASELADPQLYKTFTDAAEVIGEAWESREFGKAVREIMALADLANRYVDEQAPWVVAKQ---EG--RDADLQAICSMGINLFRVLMTYLKPVLPKLTERAEAFLNTE-L-TWDGIQQ--PLL--G-HKVNPFKALYNRIDMRQVEALVEASKEEVKAAAAPVTGPLADDPIQETITFDDFAKVDLRVALIENAEFVEGSDKLLRLTLDLGGEKRNVFSGIRSAYPDPQALIGRHTIMVANLAPRKMRFGISEGMVMAAGPGGKDIFLLSPDAGAKPGHQVK
>BCiDmi_metG	Baumannia cicadellinicola strain B-GSS	CP011787.1
--------------------------ML-EHIQADIWVRYQRMRGNKVYFICADDAHGTPIMLKAQQLGVTPEAMINEIHQEHKRDFAKFDISYDNYQSTHSDDNRELSILIYQRLKDNGFIKNRTIFQLYDPNKRMFLPDRFVKGCCPKCHSPDQYGDNCELCGATYNPVDLINPKSTLSGITPVLLESEHFFFDLPA--FSDMLRAWTFSG---TLQEQVANKMQEWFDLGLQQWDISRDAP------YFGFEVPEAPDKYFYVWLDAPIGYISTFKNLCDKRN-DIIFDDFWGIDSKADLYHFIGKDIAYFHSIFWPAMLEGSN--FRKPTNLFVHGYVTVNGTKMSKSRGTFIKASTYLAN-LEA--SYLRYYYAAKLSSRIDDIDLNLENFIYKVNADIVNKVINLASRNASFIINI-FDST----LSAQIEDPLLYKKFVNASVSIGEAFHHRETSRAIREIMSLADIANSYIHKKEPWVVAKKINDRQ--QQQYLHNICSMGINLFRLLMTYLQPVLPAVAHRSEQFLNTQ-L-NWENMVI--PLT--N-HRINKFNTLLKRITSSQVKAMLSYEDNYK-----------------------------------------------------------------------------------------------------------------------------L
>BciGat_metG	Baumannia cicadellinicola strain BGSS	CP008985.1
M-RKIAQKILVTCALPYANGSIHLGHML-EHIQADIWVRYQRMRGKQVYFICADDTHGTPIMLKAKQLNVTPEAMINEINQEHQIDLTNFGISYDNYHSTHSDENRELSIIIYNRLKENGFIKKRTIVQLYDPKQGMFLPDRFVKGSCPKCQSPDQYGDNCELCGATYNPTDLINPKSTLSGVTPVMSESEHFFFDLPF--FSEMLRAWTRSG---SLQEQVANKMQEWFDLGLQQWDISRDAP------YFGFEIPDAPGKYFYVWLDAPIGYMSAFKNMSYKRK-DIIFDEFWHVDSKADLYHFIGKDIAYFHGIFWPAMLEGSH--FRKPTNLFVHGYVTVNGTKMSKSRGTFIKASTYLAH-LDA--GYLRYYYAAKLSSRIDDIDLNLDDFINKVNADIVNKVINLASRNAGFITQL-FDSK----LSAILADPLLYDTFVTASVSIGEAFNNRETSRAIREIMVLADRANCYVNAQEPWVVARD---KY--RQQDLHNICSMGINLFRLLMIYLQPVLPALAQRSEEFLNTQ-L-NWESIIV--PLT--N-HRIHPFKTLLRRITKSQVKAMVDAARQSAIPPY-------------------------------------------------------------------------------------------------------------------------D
>Wmorsi_metG	Wigglesworthia glossinidia strain morsitans	CP003315.1
--MNTNKKILITCALPYANGELHIGHIL-EHVQADICVRYHRMKGHEVYFISADDSHGTPIMLKAQKNGIVPEKMILKMYNKHKKDLLKFNICYDKYYLTHSKENYRLCILIYKILKKKKLIIEKEIFQLYDIKKNMFLSDRFVQGTCPKCFSKQQFGDNCNICGATYSSIELIQPKSILSNSIPVIKKSKHLFFDLPY--FEKFLKIWIHSG---VITYEIINKIKEWFKSGLQPWNISRDSP------YFGFKIPYILEKYFYVWFDAPIAYLSTLRKLCKEKNKKILFQEFWTMNSKNLIYQFIGKDIIYFHSLFWPSILHGIN--FRKPTKLFVHGHVTFDGKKMSKSSGKLIGATVYLKY-FDS--DYLRYYYASKISTCITDIDFNLTEFMHKINSNIINKIINLASRSASFINKY-FHNC----LSENVENFSLYTKFTNAKTIISKHFQEQNIYLVINEIVKLSNLANQYLNNKAPWKLAKNI--KQ--NNHYIHEISSMGINMFYIIMVYLKPILPNLARKSEIFLNKD-L-NWNDIKT--PLK--L-HHINKFQPLLFRITEKQIASMLKESNNKN-----------------------------------------------------------------------------------------------------------------------------I
>Wbrevi_metG	Wigglesworthia glossinidia strain brevipalpis	BA000021.3
--MQNRKKILTTCAFPYANGSLHIGHIL-EHIQADIWVRFNRMIGNEIYFICADDSHGTPIMIKAKKNKISPEKMVFLFYKEHKNDLSKFNISYDNYYLTHSKENYRFCKLIYKLLKRKKLIFSKYISQFYDCKINMFLSDRLIQGKCPECNSEKQYSDNCNICGANYCSTDVINPISILSKSVPIIKKSKHLFFDLPK--FEKFLKKWIHSG---VLKKENLRKVSEWFKNGLKPWDISRDAP------YFGFKIPNEKEKYFYVWLDAPIGYLSTFKNLCDKKE-KIFFSEFWDVNSKSEIYQFIGKDVIYFHSLFWPAILHGIN--LKKPTKLFVHGHVTLNGEKMSKSNGFVIKAKTYLKY-CDS--DFLRYYFSMKISSCAKDIDFSLSDFMNKVNSNIINKIVNLASRSSSFIDKY-FEGY----LSYKIENYELYCKFTSLKEKINKYFQSNNISFIIYEIIKLAELANQYFNKKSPWKLTEES--KD--KRNKLHEISSMGINMFYIIMIYLKPILPNLSKKTEDFLNIS-L-KWENINK--PLL--YPHLINKFKPLCNRITKSQINYIKRESTI-------------------------------------------------------------------------------------------------------------------------------K
>Bkondo_metG	Buchnera aphidicola str. Ak	CP002645.1
M-SITLRKILVTCALPYANGPIHIGHML-EHIQADIWVRYHRMRGREVWFISADDAHGTAIMLKSKDLGISSNKLIKNIRKEHQIDFLNFKISHDNYYSTHSLENLYLLRKIFACLKEKDLIKEKEIFQFYDNVKNIFLPDRFIKGTCPTCQSKNQYGDNCEICSATYEPIDLIDPISVISGKKPILKNTKHLYFNLPF--FSDMLKKWIHSG---VLENSVIKKTEEWFKVGLKPWGISRDAP------YFGFKIPKYPDKYFYVWLDAPIGYMSAFKNLCFKNK-KLNFDQFWNQKSNYELYHFIGKDIIYFHTLFWPAILEAIS--FRKPSGIFVHGYLTMNGLKLSKSRGALIRASDWIQC-FDS--DSLRYYYASKLSNKTHDIEINLEDFIYKINSDIVNKLVNLASRSSSFIEKH-FNGY----LSNKLNNMQLYQYFINASSNIENFLENREFNFVVKESMRLLDVANQYINEKKPWKIEKI---EK--NFTNLQEICTMGINLFRIIMIFLKPIIPDLAIKTESFLISK-L-TWDSIKK--PLL--S-HKINKFIPLYKRISMEKISELINLY---------------------------------------------------------------------------------------------------------------------------------R
>Btsali_metG	Buchnera aphidicola str. BTs-Pazieg	LN890285.1
MKRQKKDKYLITCAFPYANGPIHLGHLL-EHIQADIFVRFLRMQLHTVFFICSDDTHGTAIMLKSKQEKITPENLILKVFKEHKKIFLKFSIIHDKYSSTNTNIHKQLCEKIYINLKKKNVFFKKNIFQLYDHKLKTFLSDRFVKGTCPCCFSIDQYGDNCEKCGAIYAASDLIDAKSVLSNSSVSLKKTLHIFLNLPM--FENFLKNWINLD---IFQPEIFNKIQEWLIRGLKPWDISRDQP------YFGFLIPNYFNKYFYVWFDASIGYLSCFQELCKKKK-NIVFSEFWKLNSSTKLYHFIGKDIVNFHSLFWPSILDSLE--YRKPTKIVVHGHITIQGKKLSKSTGVLITAKKCLKF-FDS--ESVRYYFATKLNNNVQDIEINLKDFVYKVNADLVNRVVNLASRTSSFLKKF-FFNT----LSKKFIKSDIYLIFLDAIPIIKKLYYNHQFSLVTKKIMHLADLANQYITNEKPWTLVK----EN--NFEKIHNIVSMGLNLFRILMIFLKPITPILARKTEKFLKIS-L-DWNTCHV--PLL--N-HQIENFFELHKRIDIKILKKFFKDYK--------------------------------------------------------------------------------------------------------------------------------I
>BlaBGe_metG	Blattabacterium sp. str. Bge	CP001487.1
--MKKSNKYTVTAALPYANGPIHIGHLAGVYFPADVFVRYLRRKNKDVIFICGSDEHGVPIAMQAKREKKTPQEIVNKYHHMIQDCFTNFGIQFDNYSRTSTEIHYEISTSFFKKLHEKEKIFEKESEQYYDEEAKQFLADRYISGQCPHCKKEEAYGDQCENCGSSLIPEDLIHPKSTISGSFPVFKKTKHWYFPLNE--YQKFLEKWILINHQTDWKVNVYGQAKSWLDQGLKPRAITRDLNWGVPVPIL-----QEKGKVLYVWFEAPIGYISSTIEWSKRKK--IDWKPYWK-DKKTKLIQFIGKDNIVFHCIIFPVILKAYDGGYILPDKILANEFLHLENKKISTSKNWAVWGHEYLED-FPNQQDTLRYILIANMPEK-KDNNFNWKDFQRKNNTELVAILGNFVNRSLTLVKKY-NNGIVPNPGILSIEDKKILKKIKNYPESIGDFIESYKFREALACFMNLAKLGNKYLTEEEPW-----K--KE--EKKRVETILYVSLQIVGMLAQLAEPFLPHTAKKLLDMLRLKTF-FWNQI--KEKILCPG-HLLGNPTFLFEKVTNESIEKQLKKLEKIRNT---------------------------------------------------------------------------------------------------------------------------R
>BlaMda_metG	Blattabacterium sp. str. MADAR	CP003000.1
---MKESKYTVTAALPYANGPIHIGHLSGVYLPADIFVRYLRRKNKEVLFICGSDEHGAPIPIQAKKEKTTPKAIVDKYHFLIKDSFTNFGIHFDNYSRTSTVIHHEISTSFFKKLHKEKKIFEKVSEQYYDNEAKQFLADRYISGICPHCKKKEAYGDQCENCGSSLSPEELIDPRSTISGSIPILKKTKHWYLPLNK--YQNFLEKWILKDHKKDWKGNVYGQAKSWLDKGLKPRSITRDLNWGVPIPLITTTKKEVREKVLYVWFEAPIGYISSTIEWAKRKK--KDWKPYWK-NENTKLIQFIGKDNIVFHCIIFPVILKAYNNGYILPYKILANEFLHLEDEKISTSRNWGVWLHEYLKD-FPNQQDPLRYILIANMPEK-KDNNFNWKDFQRKNNTELVAVFGNFVNRSLTLIQKY-NNGIIPNPGILSIMDKHILKKIRKYPENIGKLIESFRFREALVYFMDLARMGNKYLTEEEPWK----G--FT--NQQRLETILYVSFQIVGMLAQLSELFLPYTANKLFKMLRLKTL-FWNKIENKEEIICPG-HVLGKSTLLFQKITNGSIEKQLRKLGKRTLT---------------------------------------------------------------------------------------------------------------------------L
>BloChr_metG	Blochmannia chromaiodes str. 640	CP003903.1
---MTTKKMLVTCALPYANGSLHIGHML-EHIQADIWVRYQRMQGNCVYFICADDAHGTAIMLKSQQLNIAPEQMIAQIQQEHQRDCYKFGISYDNYYSTHSEETRELLHDIYSRLNTRGFIKSKFISQLYDSKKNMFLPDRFVKGICPKCKKDDQYGDNCAACGTIYTSLELINPKSVISGTSPIIRKSEHLFFDLPA--FTDTLRTWIRSG---SIQKEIANKVEEWFKLGLKKWDISRDAP------YFGFKIPNSSEKYFYVWMDAPIGYMGTFKNLCKKNK-NISFNDFWGSNSKTDLYHFIGKDIIYFHCLFWPAVLSGSQ--FRKPTNIFVHGHVTLNGSKISKSKGTCINVSTYLSC-LNP--DYLRYYYATKLSSHANDIDLNLSDFITRVNSDIINKILNLASRNSGFIHQY-YNGH----LSNTLTHPVIYNMFIESRHYIGKLFQKREFNYAMREIMKLADEANRYIDKHAPWHIAKK-----IDRRQEALSIYSMGIQLFRVLMIYLKPVLPKLANYSECFLNTR-L-TWGSLSA--PLS--N-HRINKFKIIFSRIHPDQIASMTNKSQLHEHPTTG----NN------------------------------------------------------------------------------------------------------------------V
>BloFlo_metG	Blochmannia floridanus	BX248583.1
---MPNKKILVTCALPYANGPLHIGHML-EHIQADIWVRYQRMKNNEVYFICADDAHGTAIMLKSKQLNINPEIMIAKIQQEHYQDCCDFNISYNNYHSTHSEENYELLNSIYTKLKKSGFIKSRFISQLYDAQNNIFLPDRFIIGTCPKCRAHNQNGDNCDQCGAIYTPLDLINPKSAISGKSPIIKKSKHLFFDLPQ--FTKSLYTWIHSG---VLQEETLHKVKEWFKLGLKEWDISRNEP------YFGFKIPNTSSKYFYVWMDAPIGYMGTFKNLCKKNK-NILFEDFWSINSKVELYHFIGKDITYFHSLFWPAILESCQ--YRKPTGIFVHGHVTLNGSKISKSKNNFINVRTYLSH-LNS--DYLRYYYATKLSSKINDIDLNFNDFMLKVNADIINKILNLASRNSNFITQY-NYGY----LSNSLENSNLYDFFIDAQYLIGKLFQQREFSEAMRKIMQLADKANQYIDKQAPWHIVKQ---HGIHNKNIALCIFSMGIQLFRVLVIYLKPVLPILSQYSEKFLNTR-L-SWNNINI--PLT--N-HKINKFDIIFHRINTNQISSIINK-----------------------------------------------------------------------------------------------------------------------------------
>ZInCAR_metG	Zinderia insecticola str. CARI	CP002161.1
M-NIKNNIYIINTAFPYINGNLHLGHIM-EFIQADIYVRFLKMNKKKVYFIGANDIHGNLINLNFLNKKIIKKN-INLILNKRKKNLNYFNIIYNNWYNTNSIENNLFSNLIYYIFYKNKLLIKKKVYQFFDNNKNIYLTDRFIKGICPKCLFKNQYGDFCENCNINYDSIYIKNPNFILNNKKPLIKLSKQIFLNIKNKIFYKIINEILNKK----YQKEINKKKREWYNLNI--WNISRNKP------YFGIKIFNKKNKYFYVWWDAIIGYLSCFKNLIKNNK-K--FKNIIYKNKNIKQTYFIGKDIVYFHIIILQIILKIFK--YKTKNKFFIHGFLKINKEKMSKTKKNYILISKYIKLNLNP--EYLRYYFASKLNNKIKDINFNIKDFIYKINNELINKYINIISRIIKFIKKNKFIIN----NNWNKSNKVFLKNIINISLKIKKLYKKIEYNKIIKIIINKIQIINNYINYYKLWNI-------N--NKKKKYFLSSFFIECFKNITIFLKPILPEINYKLEFLLNIN-LSKWNNIYK--KIK--N-KKIKKYFYFLNKINI--IKK--------------------------------------------------------------------------------------------------------------------------------------I
